# Supplementary material for: Tris{N-[bis­(dimethyl­amino)phosphino­yl]-2,2,2-trichloro­acetamido}(triphenyl­phosphine oxide)holmium(III)
Source: Acta Crystallogr Sect E Struct Rep Online. 2010 May 12;66(Pt 6):m640–1. doi: 10.1107/S160053681001665X (PMC2979613; doi:10.1107/S160053681001665X)
Supplement: Supplementary file 1 [file e-66-0m640-sup1.cif]

##############################################################################
###                                                                        ###
###        Electronic paper (Acta Crystallographica Section E)             ###
###                                                                        ###
##############################################################################
#                                                                            #
# This CIF contains the data in a paper accepted for publication in Acta     #
# Crystallographica Section E. It conforms to the requirements of Notes      #
# for Authors for Section E, and has been peer reviewed under the auspices   #
# of the IUCr Commission on Journals.                                        #
#                                                                            #
# Full details of the Crystallographic Information File format               #
# are given in the paper "The Crystallographic Information File (CIF):       #
# a New Standard Archive File for Crystallography" by S. R. Hall, F. H.      #
# Allen and I. D. Brown [Acta Cryst. (1991), A47, 655-685].                  #
#                                                                            #
# The current version of the core CIF dictionary is obtainable from          #
# ftp://ftp.iucr.org/pub/cif_core.dic. The current version number is 2.4.    #
#                                                                            #
# Software is freely available for graphical display of the structure(s) in  #
# this CIF.  For information consult the CIF home page http://www.iucr.org/  #
# cif/home.html                                                              #
#                                                                            #
# This file may be used for bona fide research purposes within the           #
# scientific community so long as proper attribution is given to the journal # 
# article from which it was obtained.                                        #
#                                                                            #
##############################################################################
                                             
data_I
_audit_creation_method     SHELXL-97
_chemical_name_systematic
;
Tris{<i>N</i>-[bis(dimethylamino)phosphinoyl]-2,2,2-
trichloroacetamido}(triphenylphosphine oxide)holmium(III)
;
_chemical_name_common     ?
_chemical_formula_moiety     'C36 H51 Cl9 Ho N9 O7 P4'
_chemical_formula_sum     'C36 H51 Cl9 Ho N9 O7 P4'
_chemical_formula_iupac     '[Ho (C6 H12 Cl3 N3 O2 P)3 (C18 H15 O P)]'
_chemical_formula_weight     1329.72
_chemical_melting_point     ?
_symmetry_cell_setting     monoclinic
_symmetry_space_group_name_H-M     'P 21/c'
_symmetry_space_group_name_Hall     '-P 2ybc'
loop_
    _symmetry_equiv_pos_as_xyz
    'x, y, z'
    '-x, y+1/2, -z+1/2'
    '-x, -y, -z'
    'x, -y-1/2, z-1/2'
_cell_length_a     12.1338(4)
_cell_length_b     23.2403(9)
_cell_length_c     23.6071(8)
_cell_angle_alpha     90.00
_cell_angle_beta     120.462(2)
_cell_angle_gamma     90.00
_cell_volume     5738.1(4)
_cell_formula_units_Z     4
_cell_measurement_reflns_used     24428
_cell_measurement_theta_min     1.75
_cell_measurement_theta_max     26.00
_cell_measurement_temperature     293(2)
_exptl_crystal_description     'block'
_exptl_crystal_colour     'colorless'
_exptl_crystal_size_max     0.1
_exptl_crystal_size_mid     0.07
_exptl_crystal_size_min     0.03
_exptl_crystal_density_diffrn     1.539
_exptl_crystal_density_meas     ?
_exptl_crystal_density_method     'not measured'
_exptl_crystal_F_000     2664
_exptl_absorpt_coefficient_mu     1.958
_exptl_absorpt_correction_type     'multi-scan'
_exptl_absorpt_process_details     '(SADABS; Sheldrick, 2003)'
_exptl_absorpt_correction_T_min     0.848
_exptl_absorpt_correction_T_max     0.943
_diffrn_ambient_temperature     293(2)
_diffrn_radiation_type     MoK\a
_diffrn_radiation_wavelength     0.71073
_diffrn_radiation_source     'fine-focus sealed tube'
_diffrn_radiation_monochromator     'horizontally mounted graphite crystal'
_diffrn_measurement_device_type     'Nonius KappaCCD'
_diffrn_measurement_method     '\f scans and \w scans with \k offset'
_diffrn_detector_area_resol_mean     9
_diffrn_reflns_number     24428
_diffrn_reflns_av_R_equivalents     0.0213
_diffrn_reflns_av_sigmaI/netI     0.0330
_diffrn_reflns_theta_min     1.75
_diffrn_reflns_theta_max     26.00
_diffrn_reflns_theta_full     25.00
_diffrn_measured_fraction_theta_max     0.922
_diffrn_measured_fraction_theta_full     0.993
_diffrn_reflns_limit_h_min     -14
_diffrn_reflns_limit_h_max     14
_diffrn_reflns_limit_k_min     -28
_diffrn_reflns_limit_k_max     20
_diffrn_reflns_limit_l_min     -27
_diffrn_reflns_limit_l_max     24
_diffrn_standards_number     ?
_diffrn_standards_interval_count     ?
_diffrn_standards_interval_time     ?
_diffrn_standards_decay_%     ?
_refine_special_details
;
Refinement of <i>F</i>^2^ against ALL reflections. The weighted <i>R</i>-factor
wR and goodness of fit <i>S</i> are based on <i>F</i>^2^, conventional
<i>R</i>-factors <i>R</i> are based on <i>F</i>, with <i>F</i> set to zero for
negative <i>F</i>^2^. The threshold expression of <i>F</i>^2^ >
2\s(<i>F</i>^2^) is used only for calculating <i>R</i>-factors(gt) etc. and is
not relevant to the choice of reflections for refinement. <i>R</i>-factors
based on <i>F</i>^2^ are statistically about twice as large as those based on
<i>F</i>, and <i>R</i>- factors based on ALL data will be even larger.
;
_reflns_number_total     10386
_reflns_number_gt     7799
_reflns_threshold_expression     I>2\s(I)
_refine_ls_structure_factor_coef     Fsqd
_refine_ls_matrix_type     full
_refine_ls_R_factor_all     0.0606
_refine_ls_R_factor_gt     0.0405
_refine_ls_wR_factor_gt     0.1075
_refine_ls_wR_factor_ref     0.1202
_refine_ls_goodness_of_fit_ref     1.088
_refine_ls_restrained_S_all     1.151
_refine_ls_number_reflns     10386
_refine_ls_number_parameters     668
_refine_ls_number_restraints     120
_refine_ls_hydrogen_treatment     constr
_refine_ls_weighting_scheme     calc
_refine_ls_weighting_details
         'calc w=1/[\s^2^(Fo^2^)+(0.0588P)^2^+5.5377P] where P=(Fo^2^+2Fc^2^)/3'
_atom_sites_solution_hydrogens     geom
_atom_sites_solution_primary     direct
_atom_sites_solution_secondary     difmap
_refine_ls_shift/su_max     0.001
_refine_ls_shift/su_mean     0.000
_refine_diff_density_max     0.805
_refine_diff_density_min     -0.761
_refine_ls_extinction_method     none
_refine_ls_extinction_coef     ?
loop_
    _atom_type_symbol
    _atom_type_description
    _atom_type_scat_dispersion_real
    _atom_type_scat_dispersion_imag
    _atom_type_scat_source
    'C' 'C' 0.0030 0.0020
                         'International Tables Vol C Tables 4.2.6.8 and 6.1.1.4'
    'H' 'H' 0.0000 0.0000
                         'International Tables Vol C Tables 4.2.6.8 and 6.1.1.4'
    'Cl' 'Cl' 0.1480 0.1590
                         'International Tables Vol C Tables 4.2.6.8 and 6.1.1.4'
    'Ho' 'Ho' -0.2180 4.6780
                         'International Tables Vol C Tables 4.2.6.8 and 6.1.1.4'
    'N' 'N' 0.0060 0.0030
                         'International Tables Vol C Tables 4.2.6.8 and 6.1.1.4'
    'O' 'O' 0.0110 0.0060
                         'International Tables Vol C Tables 4.2.6.8 and 6.1.1.4'
    'P' 'P' 0.1020 0.0940
                         'International Tables Vol C Tables 4.2.6.8 and 6.1.1.4'
_computing_data_collection     'COLLECT (Nonius, 1999)'
_computing_cell_refinement     'DENZO/SCALEPACK (Otwinowski & Minor, 1997)'
_computing_data_reduction     'DENZO/SCALEPACK (Otwinowski & Minor, 1997)'
_computing_structure_solution     'SHELXS97 (Sheldrick, 2008)'
_computing_structure_refinement     'SHELXL97 (Sheldrick, 2008)'
_computing_molecular_graphics     'ORTEP-3 for Windows (Farrugia, 1997)'
_computing_publication_material     'WinGX (Farrugia, 1999)'
loop_
    _atom_site_type_symbol
    _atom_site_label
    _atom_site_fract_x
    _atom_site_fract_y
    _atom_site_fract_z
    _atom_site_U_iso_or_equiv
    _atom_site_adp_type
    _atom_site_calc_flag
    _atom_site_refinement_flags
    _atom_site_occupancy
    _atom_site_disorder_assembly
    _atom_site_disorder_group
    Ho Ho1 -0.72329(2) -0.161007(10) 0.243739(10) 0.04697(10) Uani d . 1 . .
    Cl Cl1 -0.9056(3) -0.34718(11) 0.05525(12) 0.1383(10) Uani d . 1 . .
    Cl Cl2 -0.7085(3) -0.39845(10) 0.17412(13) 0.1391(9) Uani d . 1 . .
    Cl Cl3 -0.6463(3) -0.30681(14) 0.11674(17) 0.1613(12) Uani d . 1 . .
    Cl Cl4A -0.9802(6) -0.1737(3) 0.0109(5) 0.124(2) Uani d PDU 0.50 A 1
    Cl Cl5A -0.7709(8) -0.1689(3) -0.0115(4) 0.174(2) Uani d PDU 0.50 A 1
    Cl Cl6A -0.8820(11) -0.0633(3) 0.0032(7) 0.200(3) Uani d PDU 0.50 A 1
    Cl Cl4B -0.9374(10) -0.0728(3) 0.0048(7) 0.201(3) Uani d PDU 0.50 A 2
    Cl Cl5B -0.9406(6) -0.1955(3) 0.0120(6) 0.129(2) Uani d PDU 0.50 A 2
    Cl Cl6B -0.7802(8) -0.1343(4) -0.0245(4) 0.171(2) Uani d PDU 0.50 A 2
    Cl Cl7 -0.2850(2) -0.28801(12) 0.43120(13) 0.1385(9) Uani d . 1 . .
    Cl Cl8 -0.5130(3) -0.34413(9) 0.33699(13) 0.1338(10) Uani d . 1 . .
    Cl Cl9 -0.4751(3) -0.31821(11) 0.46425(12) 0.1291(8) Uani d . 1 . .
    P P1 -0.94063(15) -0.26903(7) 0.21883(8) 0.0660(4) Uani d . 1 . .
    P P2 -0.51228(16) -0.12129(8) 0.19290(9) 0.0758(5) Uani d . 1 . .
    P P3 -0.52002(18) -0.12899(8) 0.40950(7) 0.0770(5) Uani d . 1 B .
    P P4 -0.93045(14) -0.03620(6) 0.22533(7) 0.0602(4) Uani d . 1 . .
    O O1 -0.8846(4) -0.21046(16) 0.24089(19) 0.0664(10) Uani d . 1 . .
    O O2 -0.7405(4) -0.24256(17) 0.18238(19) 0.0673(10) Uani d . 1 . .
    O O3 -0.5430(4) -0.1362(2) 0.2448(2) 0.0801(12) Uani d . 1 . .
    O O4 -0.7958(4) -0.1297(2) 0.13714(19) 0.0746(11) Uani d . 1 . .
    O O5 -0.6267(4) -0.11480(16) 0.34270(17) 0.0640(10) Uani d . 1 . .
    O O6 -0.5990(4) -0.23135(17) 0.31940(18) 0.0783(10) Uani d . 1 . .
    O O7 -0.8631(4) -0.08973(16) 0.22698(19) 0.0706(11) Uani d . 1 . .
    N N1 -0.8772(5) -0.3085(2) 0.1869(3) 0.0770(14) Uani d . 1 . .
    N N2 -1.0926(5) -0.2607(3) 0.1671(3) 0.0885(16) Uani d . 1 . .
    N N3 -0.9369(6) -0.3071(3) 0.2769(4) 0.103(2) Uani d . 1 . .
    N N4 -0.6283(6) -0.1282(3) 0.1180(3) 0.0846(16) Uani d . 1 . .
    N N5 -0.4640(7) -0.0553(3) 0.1967(4) 0.107(2) Uani d . 1 . .
    N N6 -0.3919(7) -0.1609(3) 0.2046(4) 0.117(2) Uani d . 1 . .
    N N7 -0.4672(5) -0.1943(2) 0.4212(2) 0.0832(16) Uani d . 1 . .
    N N8 -0.3974(7) -0.0871(3) 0.4310(4) 0.142(3) Uani d D 1 . .
    N N9 -0.5635(8) -0.1163(4) 0.4628(3) 0.130(3) Uani d D 1 . .
    C C1 -0.7961(6) -0.2894(3) 0.1711(3) 0.0641(15) Uani d . 1 . .
    C C2 -0.7642(8) -0.3329(3) 0.1308(4) 0.091(2) Uani d . 1 . .
    C C3 -0.7447(7) -0.1314(3) 0.1030(3) 0.0744(17) Uani d . 1 A .
    C C4 -0.8432(4) -0.13507(15) 0.0277(2) 0.116(3) Uani d D 1 . .
    C C5 -0.5139(6) -0.2329(3) 0.3773(3) 0.0783(10) Uani d . 1 . .
    C C6 -0.4505(7) -0.2931(3) 0.4009(3) 0.092(2) Uani d . 1 . .
    C C7 -0.8378(5) 0.0255(2) 0.2310(3) 0.0642(14) Uani d . 1 . .
    C C8 -0.8698(6) 0.0611(3) 0.1787(3) 0.0835(19) Uani d . 1 . .
    H H8 -0.9459 0.0552 0.1394 0.100 Uiso calc R 1 . .
    C C9 -0.7895(9) 0.1058(3) 0.1839(5) 0.108(3) Uani d . 1 . .
    H H9 -0.8124 0.1297 0.1480 0.129 Uiso calc R 1 . .
    C C10 -0.6777(9) 0.1151(3) 0.2409(5) 0.106(3) Uani d . 1 . .
    H H10 -0.6236 0.1449 0.2442 0.127 Uiso calc R 1 . .
    C C11 -0.6463(8) 0.0797(4) 0.2935(5) 0.114(3) Uani d . 1 . .
    H H11 -0.5711 0.0864 0.3331 0.137 Uiso calc R 1 . .
    C C12 -0.7232(7) 0.0349(3) 0.2888(4) 0.101(2) Uani d . 1 . .
    H H12 -0.6986 0.0106 0.3245 0.121 Uiso calc R 1 . .
    C C13 -1.0815(5) -0.0322(3) 0.1507(3) 0.0691(16) Uani d . 1 . .
    C C14 -1.1820(6) -0.0009(4) 0.1460(4) 0.104(3) Uani d . 1 . .
    H H14 -1.1734 0.0190 0.1822 0.125 Uiso calc R 1 . .
    C C15 -1.2971(8) 0.0008(5) 0.0862(6) 0.138(4) Uani d . 1 . .
    H H15 -1.3647 0.0228 0.0821 0.166 Uiso calc R 1 . .
    C C16 -1.0962(8) -0.0609(3) 0.0970(4) 0.100(2) Uani d . 1 . .
    H H16 -1.0282 -0.0816 0.0996 0.120 Uiso calc R 1 . .
    C C17 -1.2128(11) -0.0594(4) 0.0381(4) 0.138(4) Uani d . 1 . .
    H H17 -1.2223 -0.0791 0.0016 0.165 Uiso calc R 1 . .
    C C18 -0.9605(6) -0.0337(3) 0.2918(3) 0.0791(18) Uani d . 1 . .
    C C19 -0.9759(8) -0.0857(4) 0.3150(4) 0.112(3) Uani d . 1 . .
    H H19 -0.9681 -0.1201 0.2972 0.134 Uiso calc R 1 . .
    C C20 -0.9716(7) 0.0171(4) 0.3191(4) 0.112(3) Uani d . 1 . .
    H H20 -0.9614 0.0522 0.3033 0.134 Uiso calc R 1 . .
    C C21 -0.9981(9) 0.0159(7) 0.3707(6) 0.156(5) Uani d . 1 . .
    H H21 -1.0059 0.0496 0.3896 0.187 Uiso calc R 1 . .
    C C22 -1.3108(9) -0.0297(5) 0.0338(6) 0.141(4) Uani d . 1 . .
    H H22 -1.3891 -0.0299 -0.0052 0.170 Uiso calc R 1 . .
    C C23 -1.1234(9) -0.2171(5) 0.1167(4) 0.150(4) Uani d . 1 . .
    H H23A -1.1074 -0.2323 0.0837 0.226 Uiso calc R 1 . .
    H H23B -1.0711 -0.1837 0.1363 0.226 Uiso calc R 1 . .
    H H23C -1.2119 -0.2067 0.0968 0.226 Uiso calc R 1 . .
    C C24 -0.9846(12) -0.2795(5) 0.3164(6) 0.169(5) Uani d . 1 . .
    H H24A -1.0106 -0.3086 0.3362 0.253 Uiso calc R 1 . .
    H H24B -1.0563 -0.2555 0.2887 0.253 Uiso calc R 1 . .
    H H24C -0.9179 -0.2566 0.3502 0.253 Uiso calc R 1 . .
    C C25 -0.8443(11) -0.3483(4) 0.3128(5) 0.136(4) Uani d . 1 . .
    H H25A -0.7796 -0.3318 0.3535 0.205 Uiso calc R 1 . .
    H H25B -0.8062 -0.3613 0.2880 0.205 Uiso calc R 1 . .
    H H25C -0.8831 -0.3803 0.3218 0.205 Uiso calc R 1 . .
    C C26 -0.5602(14) -0.0100(4) 0.1656(7) 0.179(5) Uani d . 1 . .
    H H26A -0.5833 0.0042 0.1964 0.268 Uiso calc R 1 . .
    H H26B -0.6346 -0.0254 0.1279 0.268 Uiso calc R 1 . .
    H H26C -0.5259 0.0209 0.1522 0.268 Uiso calc R 1 . .
    C C27 -0.3484(13) -0.1568(6) 0.1575(7) 0.200(7) Uani d . 1 . .
    H H27A -0.2573 -0.1519 0.1806 0.301 Uiso calc R 1 . .
    H H27B -0.3884 -0.1244 0.1292 0.301 Uiso calc R 1 . .
    H H27C -0.3708 -0.1913 0.1318 0.301 Uiso calc R 1 . .
    C C28 -0.3516(12) -0.2104(5) 0.2451(7) 0.191(6) Uani d . 1 . .
    H H28A -0.3652 -0.2439 0.2186 0.287 Uiso calc R 1 . .
    H H28B -0.4000 -0.2138 0.2669 0.287 Uiso calc R 1 . .
    H H28C -0.2624 -0.2071 0.2773 0.287 Uiso calc R 1 . .
    C C29 -0.3499(12) -0.0355(5) 0.2495(6) 0.191(6) Uani d . 1 . .
    H H29A -0.3103 -0.0091 0.2340 0.286 Uiso calc R 1 . .
    H H29B -0.2937 -0.0675 0.2706 0.286 Uiso calc R 1 . .
    H H29C -0.3670 -0.0164 0.2802 0.286 Uiso calc R 1 . .
    C C30 -1.1715(10) -0.3112(5) 0.1432(7) 0.191(6) Uani d . 1 . .
    H H30A -1.2589 -0.3010 0.1275 0.287 Uiso calc R 1 . .
    H H30B -1.1438 -0.3387 0.1782 0.287 Uiso calc R 1 . .
    H H30C -1.1643 -0.3278 0.1080 0.287 Uiso calc R 1 . .
    C C31 -1.0041(11) -0.0862(7) 0.3671(6) 0.167(5) Uani d . 1 . .
    H H31 -1.0166 -0.1205 0.3834 0.200 Uiso calc R 1 . .
    C C32 -1.0116(15) -0.0354(8) 0.3911(8) 0.175(6) Uani d U 1 . .
    H H32 -1.0279 -0.0359 0.4256 0.210 Uiso calc R 1 . .
    C C35A -0.401(3) -0.0269(4) 0.4280(16) 0.197(12) Uani d PDU 0.50 B 3
    H H35A -0.3405 -0.0135 0.4159 0.296 Uiso calc PR 0.50 B 3
    H H35B -0.3785 -0.0116 0.4702 0.296 Uiso calc PR 0.50 B 3
    H H35C -0.4850 -0.0144 0.3958 0.296 Uiso calc PR 0.50 B 3
    C C36A -0.2863(18) -0.1091(11) 0.4349(14) 0.184(10) Uani d PDU 0.50 B 3
    H H36A -0.2894 -0.1029 0.3939 0.276 Uiso calc PR 0.50 B 3
    H H36B -0.2803 -0.1496 0.4441 0.276 Uiso calc PR 0.50 B 3
    H H36C -0.2129 -0.0899 0.4695 0.276 Uiso calc PR 0.50 B 3
    C C37A -0.452(2) -0.1140(10) 0.5350(9) 0.145(7) Uani d PU 0.50 B 3
    H H37A -0.4657 -0.0825 0.5572 0.217 Uiso calc PR 0.50 B 3
    H H37B -0.3730 -0.1088 0.5360 0.217 Uiso calc PR 0.50 B 3
    H H37C -0.4497 -0.1494 0.5567 0.217 Uiso calc PR 0.50 B 3
    C C38A -0.687(2) -0.1197(14) 0.4493(13) 0.161(9) Uani d PU 0.50 B 3
    H H38A -0.6958 -0.0978 0.4813 0.242 Uiso calc PR 0.50 B 3
    H H38B -0.7084 -0.1591 0.4510 0.242 Uiso calc PR 0.50 B 3
    H H38C -0.7433 -0.1044 0.4063 0.242 Uiso calc PR 0.50 B 3
    C C35B -0.386(2) -0.0480(10) 0.3891(10) 0.151(8) Uani d PDU 0.50 B 4
    H H35D -0.3569 -0.0116 0.4110 0.227 Uiso calc PR 0.50 B 4
    H H35E -0.4675 -0.0432 0.3499 0.227 Uiso calc PR 0.50 B 4
    H H35F -0.3254 -0.0625 0.3778 0.227 Uiso calc PR 0.50 B 4
    C C36B -0.316(2) -0.0848(11) 0.4992(4) 0.177(9) Uani d PDU 0.50 B 4
    H H36D -0.2953 -0.0454 0.5128 0.266 Uiso calc PR 0.50 B 4
    H H36E -0.2389 -0.1057 0.5112 0.266 Uiso calc PR 0.50 B 4
    H H36F -0.3578 -0.1017 0.5205 0.266 Uiso calc PR 0.50 B 4
    C C37B -0.622(3) -0.1630(10) 0.4744(18) 0.209(14) Uani d PDU 0.50 B 4
    H H37D -0.6364 -0.1538 0.5099 0.314 Uiso calc PR 0.50 B 4
    H H37E -0.5677 -0.1962 0.4860 0.314 Uiso calc PR 0.50 B 4
    H H37F -0.7025 -0.1711 0.4355 0.314 Uiso calc PR 0.50 B 4
    C C38B -0.630(2) -0.0701(7) 0.4695(11) 0.141(7) Uani d PDU 0.50 B 4
    H H38D -0.7192 -0.0732 0.4369 0.212 Uiso calc PR 0.50 B 4
    H H38E -0.5969 -0.0346 0.4635 0.212 Uiso calc PR 0.50 B 4
    H H38F -0.6200 -0.0709 0.5125 0.212 Uiso calc PR 0.50 B 4
loop_
    _atom_site_aniso_label
    _atom_site_aniso_U_11
    _atom_site_aniso_U_22
    _atom_site_aniso_U_33
    _atom_site_aniso_U_12
    _atom_site_aniso_U_13
    _atom_site_aniso_U_23
    Ho1 0.04653(15) 0.04951(15) 0.03866(14) -0.00049(11) 0.01704(11) 0.00195(10)
    Cl1 0.156(2) 0.143(2) 0.0812(14) -0.0087(16) 0.0353(15) -0.0423(13)
    Cl2 0.161(2) 0.0863(14) 0.145(2) 0.0377(14) 0.0598(18) -0.0174(14)
    Cl3 0.184(3) 0.162(2) 0.215(3) -0.031(2) 0.158(3) -0.072(2)
    Cl4A 0.085(4) 0.188(5) 0.0807(18) -0.032(4) 0.028(3) -0.019(4)
    Cl5A 0.198(3) 0.276(6) 0.077(3) -0.072(4) 0.090(3) -0.024(4)
    Cl6A 0.207(7) 0.215(4) 0.114(2) -0.006(4) 0.034(4) 0.097(3)
    Cl4B 0.209(7) 0.219(4) 0.113(3) 0.003(4) 0.036(5) 0.091(3)
    Cl5B 0.091(4) 0.188(5) 0.0810(18) -0.032(4) 0.024(3) -0.016(4)
    Cl6B 0.198(3) 0.273(6) 0.074(3) -0.077(4) 0.092(3) -0.015(4)
    Cl7 0.0878(14) 0.167(2) 0.1322(19) 0.0585(15) 0.0351(13) 0.0100(17)
    Cl8 0.160(2) 0.0875(14) 0.1074(17) 0.0429(14) 0.0341(16) -0.0088(11)
    Cl9 0.160(2) 0.1119(16) 0.1042(16) 0.0313(16) 0.0591(16) 0.0469(14)
    P1 0.0615(9) 0.0623(9) 0.0765(10) -0.0070(7) 0.0366(8) 0.0062(8)
    P2 0.0708(10) 0.0889(12) 0.0823(12) -0.0165(9) 0.0495(10) -0.0190(9)
    P3 0.0857(12) 0.0771(11) 0.0430(8) 0.0138(9) 0.0142(8) -0.0063(8)
    P4 0.0509(8) 0.0558(8) 0.0596(9) 0.0070(7) 0.0176(7) 0.0044(7)
    O1 0.076(3) 0.061(2) 0.080(3) -0.013(2) 0.051(2) -0.006(2)
    O2 0.081(3) 0.067(2) 0.064(2) -0.014(2) 0.044(2) -0.016(2)
    O3 0.051(2) 0.122(4) 0.066(3) -0.015(2) 0.029(2) -0.011(2)
    O4 0.069(3) 0.102(3) 0.049(2) 0.007(2) 0.028(2) 0.021(2)
    O5 0.069(2) 0.063(2) 0.044(2) 0.0124(19) 0.0172(18) -0.0039(17)
    O6 0.088(3) 0.061(2) 0.0512(18) 0.0130(19) 0.0098(17) 0.0016(17)
    O7 0.068(2) 0.058(2) 0.071(3) 0.0159(19) 0.024(2) 0.0095(19)
    N1 0.080(4) 0.054(3) 0.098(4) -0.009(3) 0.046(3) -0.008(3)
    N2 0.062(3) 0.109(4) 0.085(4) -0.008(3) 0.030(3) -0.009(3)
    N3 0.106(5) 0.092(4) 0.131(6) 0.010(4) 0.076(4) 0.045(4)
    N4 0.094(4) 0.100(4) 0.076(4) -0.029(3) 0.054(3) -0.011(3)
    N5 0.101(5) 0.099(5) 0.132(6) -0.035(4) 0.068(5) -0.036(4)
    N6 0.098(5) 0.139(7) 0.140(7) 0.011(4) 0.078(5) -0.016(5)
    N7 0.095(4) 0.079(4) 0.050(3) 0.025(3) 0.018(3) 0.004(3)
    N8 0.100(5) 0.115(6) 0.105(6) -0.021(5) -0.026(4) -0.002(5)
    N9 0.152(7) 0.163(7) 0.051(4) 0.062(6) 0.035(4) 0.000(4)
    C1 0.069(4) 0.057(3) 0.055(3) 0.001(3) 0.024(3) -0.007(3)
    C2 0.099(5) 0.075(4) 0.093(5) -0.001(4) 0.045(4) -0.026(4)
    C3 0.086(5) 0.083(4) 0.055(4) -0.011(4) 0.037(3) 0.004(3)
    C4 0.119(6) 0.171(8) 0.051(4) -0.032(6) 0.038(4) 0.015(5)
    C5 0.088(3) 0.061(2) 0.0512(18) 0.0130(19) 0.0098(17) 0.0016(17)
    C6 0.097(5) 0.088(5) 0.067(4) 0.032(4) 0.024(4) 0.011(4)
    C7 0.056(3) 0.056(3) 0.069(4) 0.003(3) 0.023(3) -0.001(3)
    C8 0.070(4) 0.084(5) 0.082(5) -0.005(4) 0.028(4) 0.016(4)
    C9 0.110(6) 0.088(5) 0.124(7) -0.002(5) 0.058(6) 0.029(5)
    C10 0.104(6) 0.074(5) 0.145(8) -0.022(5) 0.066(6) -0.009(5)
    C11 0.087(5) 0.123(7) 0.107(7) -0.044(5) 0.031(5) -0.014(6)
    C12 0.078(5) 0.111(6) 0.080(5) -0.022(4) 0.016(4) 0.011(4)
    C13 0.053(3) 0.056(3) 0.073(4) -0.003(3) 0.013(3) 0.006(3)
    C14 0.058(4) 0.122(6) 0.105(6) 0.012(4) 0.021(4) 0.021(5)
    C15 0.053(5) 0.181(11) 0.132(9) 0.023(6) 0.012(5) 0.026(8)
    C16 0.093(5) 0.084(5) 0.078(5) 0.010(4) 0.009(4) 0.004(4)
    C17 0.129(8) 0.114(7) 0.086(6) -0.024(7) -0.007(6) -0.007(5)
    C18 0.056(4) 0.103(5) 0.074(4) 0.004(3) 0.030(3) 0.000(4)
    C19 0.105(6) 0.136(8) 0.109(6) 0.000(5) 0.065(5) 0.021(6)
    C20 0.090(5) 0.142(8) 0.114(7) -0.006(5) 0.059(5) -0.034(6)
    C21 0.098(7) 0.220(14) 0.147(10) -0.014(8) 0.060(7) -0.083(10)
    C22 0.064(6) 0.153(10) 0.126(9) -0.014(6) -0.011(6) 0.022(7)
    C23 0.101(6) 0.247(13) 0.101(7) 0.055(8) 0.050(5) 0.065(8)
    C24 0.236(13) 0.159(10) 0.206(12) 0.059(9) 0.182(11) 0.076(9)
    C25 0.162(10) 0.122(8) 0.126(8) 0.027(7) 0.075(8) 0.039(6)
    C26 0.226(14) 0.094(7) 0.236(15) -0.013(9) 0.131(12) -0.010(9)
    C27 0.198(13) 0.266(18) 0.224(15) 0.054(10) 0.172(13) -0.006(11)
    C28 0.182(12) 0.152(11) 0.274(17) 0.074(10) 0.140(12) 0.057(11)
    C29 0.179(12) 0.188(12) 0.217(14) -0.105(10) 0.108(11) -0.072(10)
    C30 0.091(7) 0.160(10) 0.269(16) -0.038(7) 0.051(8) -0.069(11)
    C31 0.133(9) 0.232(15) 0.150(11) -0.014(10) 0.083(8) 0.057(11)
    C32 0.161(9) 0.233(11) 0.163(9) -0.005(8) 0.107(7) -0.017(8)
    C35A 0.196(15) 0.188(15) 0.194(15) 0.003(10) 0.089(10) -0.005(10)
    C36A 0.179(13) 0.182(14) 0.194(14) -0.018(9) 0.096(10) 0.015(9)
    C37A 0.159(11) 0.158(11) 0.103(10) 0.028(9) 0.056(8) -0.012(8)
    C38A 0.154(12) 0.189(13) 0.152(12) 0.014(9) 0.087(9) 0.005(9)
    C35B 0.148(12) 0.163(12) 0.148(12) -0.005(9) 0.080(9) 0.019(9)
    C36B 0.168(12) 0.166(13) 0.168(13) -0.009(9) 0.063(9) -0.003(9)
    C37B 0.225(17) 0.214(17) 0.209(17) 0.019(10) 0.124(12) -0.008(10)
    C38B 0.157(11) 0.142(11) 0.130(11) 0.026(9) 0.077(8) -0.002(8)
_geom_special_details
;
All s.u.'s (except the s.u. in the dihedral angle between two l.s. planes) are
estimated using the full covariance matrix. The cell s.u.'s are taken into
account individually in the estimation of s.u.'s in distances, angles and
torsion angles; correlations between s.u.'s in cell parameters are only used
when they are defined by crystal symmetry. An approximate (isotropic)
treatment of cell s.u.'s is used for estimating s.u.'s involving l.s. planes.
;
loop_
    _geom_bond_atom_site_label_1
    _geom_bond_atom_site_label_2
    _geom_bond_site_symmetry_2
    _geom_bond_distance
    _geom_bond_publ_flag
    Ho1 O1 . 2.241(3) ?
    Ho1 O3 . 2.251(4) ?
    Ho1 O7 . 2.258(4) ?
    Ho1 O5 . 2.282(3) ?
    Ho1 O4 . 2.322(4) ?
    Ho1 O6 . 2.325(4) ?
    Ho1 O2 . 2.330(4) ?
    Cl1 C2 . 1.769(8) ?
    Cl2 C2 . 1.767(8) ?
    Cl3 C2 . 1.734(9) ?
    Cl4A C4 . 1.7493(11) ?
    Cl5A C4 . 1.7513(11) ?
    Cl6A C4 . 1.7506(11) ?
    Cl4B C4 . 1.7508(11) ?
    Cl5B C4 . 1.7505(11) ?
    Cl6B C4 . 1.7489(11) ?
    Cl7 C6 . 1.761(8) ?
    Cl8 C6 . 1.760(8) ?
    Cl9 C6 . 1.765(8) ?
    P1 O1 . 1.493(4) ?
    P1 N1 . 1.610(6) ?
    P1 N3 . 1.613(6) ?
    P1 N2 . 1.627(6) ?
    P2 O3 . 1.490(4) ?
    P2 N4 . 1.615(6) ?
    P2 N6 . 1.627(7) ?
    P2 N5 . 1.629(7) ?
    P3 O5 . 1.484(4) ?
    P3 N7 . 1.616(6) ?
    P3 N9 . 1.619(7) ?
    P3 N8 . 1.629(8) ?
    P4 O7 . 1.478(4) ?
    P4 C18 . 1.782(7) ?
    P4 C7 . 1.784(6) ?
    P4 C13 . 1.788(6) ?
    O2 C1 . 1.236(7) ?
    O4 C3 . 1.242(7) ?
    O6 C5 . 1.227(6) ?
    N1 C1 . 1.294(8) ?
    N2 C30 . 1.438(11) ?
    N2 C23 . 1.459(10) ?
    N3 C25 . 1.390(10) ?
    N3 C24 . 1.472(11) ?
    N4 C3 . 1.272(8) ?
    N5 C29 . 1.390(12) ?
    N5 C26 . 1.462(13) ?
    N6 C28 . 1.415(12) ?
    N6 C27 . 1.456(13) ?
    N7 C5 . 1.266(8) ?
    N8 C35B . 1.3998(11) ?
    N8 C35A . 1.3999(11) ?
    N8 C36B . 1.4003(11) ?
    N8 C36A . 1.4006(11) ?
    N9 C38A . 1.37(2) ?
    N9 C38B . 1.3999(11) ?
    N9 C37B . 1.4004(11) ?
    N9 C37A . 1.548(19) ?
    C1 C2 . 1.567(9) ?
    C3 C4 . 1.562(8) ?
    C5 C6 . 1.559(9) ?
    C7 C8 . 1.369(8) ?
    C7 C12 . 1.384(9) ?
    C8 C9 . 1.387(10) ?
    C8 H8 . 0.9300 ?
    C9 C10 . 1.359(11) ?
    C9 H9 . 0.9300 ?
    C10 C11 . 1.372(11) ?
    C10 H10 . 0.9300 ?
    C11 C12 . 1.366(10) ?
    C11 H11 . 0.9300 ?
    C12 H12 . 0.9300 ?
    C13 C16 . 1.363(10) ?
    C13 C14 . 1.376(10) ?
    C14 C15 . 1.394(11) ?
    C14 H14 . 0.9300 ?
    C15 C22 . 1.360(15) ?
    C15 H15 . 0.9300 ?
    C16 C17 . 1.393(11) ?
    C16 H16 . 0.9300 ?
    C17 C22 . 1.333(15) ?
    C17 H17 . 0.9300 ?
    C18 C19 . 1.379(11) ?
    C18 C20 . 1.384(11) ?
    C19 C31 . 1.433(13) ?
    C19 H19 . 0.9300 ?
    C20 C21 . 1.410(13) ?
    C20 H20 . 0.9300 ?
    C21 C32 . 1.326(18) ?
    C21 H21 . 0.9300 ?
    C22 H22 . 0.9300 ?
    C23 H23A . 0.9600 ?
    C23 H23B . 0.9600 ?
    C23 H23C . 0.9600 ?
    C24 H24A . 0.9600 ?
    C24 H24B . 0.9600 ?
    C24 H24C . 0.9600 ?
    C25 H25A . 0.9600 ?
    C25 H25B . 0.9600 ?
    C25 H25C . 0.9600 ?
    C26 H26A . 0.9600 ?
    C26 H26B . 0.9600 ?
    C26 H26C . 0.9600 ?
    C27 H27A . 0.9600 ?
    C27 H27B . 0.9600 ?
    C27 H27C . 0.9600 ?
    C28 H28A . 0.9600 ?
    C28 H28B . 0.9600 ?
    C28 H28C . 0.9600 ?
    C29 H29A . 0.9600 ?
    C29 H29B . 0.9600 ?
    C29 H29C . 0.9600 ?
    C30 H30A . 0.9600 ?
    C30 H30B . 0.9600 ?
    C30 H30C . 0.9600 ?
    C31 C32 . 1.334(18) ?
    C31 H31 . 0.9300 ?
    C32 H32 . 0.9300 ?
    C35A H35A . 0.9600 ?
    C35A H35B . 0.9600 ?
    C35A H35C . 0.9600 ?
    C36A H36A . 0.9600 ?
    C36A H36B . 0.9600 ?
    C36A H36C . 0.9600 ?
    C37A H37A . 0.9600 ?
    C37A H37B . 0.9600 ?
    C37A H37C . 0.9600 ?
    C38A H38A . 0.9600 ?
    C38A H38B . 0.9600 ?
    C38A H38C . 0.9600 ?
    C35B H35D . 0.9600 ?
    C35B H35E . 0.9600 ?
    C35B H35F . 0.9600 ?
    C36B H36D . 0.9600 ?
    C36B H36E . 0.9600 ?
    C36B H36F . 0.9600 ?
    C37B H37D . 0.9600 ?
    C37B H37E . 0.9600 ?
    C37B H37F . 0.9600 ?
    C38B H38D . 0.9600 ?
    C38B H38E . 0.9600 ?
    C38B H38F . 0.9600 ?
loop_
    _geom_angle_atom_site_label_1
    _geom_angle_atom_site_label_2
    _geom_angle_atom_site_label_3
    _geom_angle_site_symmetry_1
    _geom_angle_site_symmetry_3
    _geom_angle
    _geom_angle_publ_flag
    O1 Ho1 O3 . . 163.98(16) ?
    O1 Ho1 O7 . . 78.69(14) ?
    O3 Ho1 O7 . . 116.96(16) ?
    O1 Ho1 O5 . . 105.03(14) ?
    O3 Ho1 O5 . . 82.91(15) ?
    O7 Ho1 O5 . . 77.55(13) ?
    O1 Ho1 O4 . . 106.45(15) ?
    O3 Ho1 O4 . . 76.30(15) ?
    O7 Ho1 O4 . . 75.03(15) ?
    O5 Ho1 O4 . . 132.65(15) ?
    O1 Ho1 O6 . . 83.05(16) ?
    O3 Ho1 O6 . . 85.63(17) ?
    O7 Ho1 O6 . . 141.97(15) ?
    O5 Ho1 O6 . . 75.41(13) ?
    O4 Ho1 O6 . . 142.64(16) ?
    O1 Ho1 O2 . . 76.26(13) ?
    O3 Ho1 O2 . . 89.75(15) ?
    O7 Ho1 O2 . . 131.71(14) ?
    O5 Ho1 O2 . . 148.98(14) ?
    O4 Ho1 O2 . . 73.51(15) ?
    O6 Ho1 O2 . . 74.00(14) ?
    O1 P1 N1 . . 116.2(2) ?
    O1 P1 N3 . . 113.1(3) ?
    N1 P1 N3 . . 105.7(3) ?
    O1 P1 N2 . . 107.2(3) ?
    N1 P1 N2 . . 110.2(3) ?
    N3 P1 N2 . . 103.7(3) ?
    O3 P2 N4 . . 115.7(3) ?
    O3 P2 N6 . . 107.8(4) ?
    N4 P2 N6 . . 109.8(4) ?
    O3 P2 N5 . . 114.0(3) ?
    N4 P2 N5 . . 104.0(4) ?
    N6 P2 N5 . . 104.9(4) ?
    O5 P3 N7 . . 116.6(2) ?
    O5 P3 N9 . . 109.4(3) ?
    N7 P3 N9 . . 107.2(4) ?
    O5 P3 N8 . . 111.4(3) ?
    N7 P3 N8 . . 106.7(4) ?
    N9 P3 N8 . . 104.8(5) ?
    O7 P4 C18 . . 111.2(3) ?
    O7 P4 C7 . . 110.8(3) ?
    C18 P4 C7 . . 108.1(3) ?
    O7 P4 C13 . . 110.3(3) ?
    C18 P4 C13 . . 107.5(3) ?
    C7 P4 C13 . . 108.9(3) ?
    P1 O1 Ho1 . . 135.6(2) ?
    C1 O2 Ho1 . . 135.8(4) ?
    P2 O3 Ho1 . . 134.2(2) ?
    C3 O4 Ho1 . . 130.8(4) ?
    P3 O5 Ho1 . . 134.6(2) ?
    C5 O6 Ho1 . . 136.7(4) ?
    P4 O7 Ho1 . . 168.1(3) ?
    C1 N1 P1 . . 123.6(4) ?
    C30 N2 C23 . . 113.8(8) ?
    C30 N2 P1 . . 118.2(7) ?
    C23 N2 P1 . . 114.8(5) ?
    C25 N3 C24 . . 111.6(8) ?
    C25 N3 P1 . . 124.3(6) ?
    C24 N3 P1 . . 116.7(6) ?
    C3 N4 P2 . . 122.6(5) ?
    C29 N5 C26 . . 113.0(9) ?
    C29 N5 P2 . . 121.8(8) ?
    C26 N5 P2 . . 118.5(6) ?
    C28 N6 C27 . . 115.7(9) ?
    C28 N6 P2 . . 123.2(7) ?
    C27 N6 P2 . . 118.3(8) ?
    C5 N7 P3 . . 123.4(4) ?
    C35B N8 C35A . . 47.7(14) ?
    C35B N8 C36B . . 121.5(16) ?
    C35A N8 C36B . . 90.3(17) ?
    C35B N8 C36A . . 81.2(17) ?
    C35A N8 C36A . . 111.7(19) ?
    C36B N8 C36A . . 81.0(15) ?
    C35B N8 P3 . . 124.8(11) ?
    C35A N8 P3 . . 125.7(15) ?
    C36B N8 P3 . . 112.4(13) ?
    C36A N8 P3 . . 119.9(13) ?
    C38A N9 C38B . . 56.1(13) ?
    C38A N9 C37B . . 52.7(16) ?
    C38B N9 C37B . . 101.1(18) ?
    C38A N9 C37A . . 119.8(15) ?
    C38B N9 C37A . . 94.6(12) ?
    C37B N9 C37A . . 93.1(18) ?
    C38A N9 P3 . . 124.0(13) ?
    C38B N9 P3 . . 131.5(11) ?
    C37B N9 P3 . . 114.2(15) ?
    C37A N9 P3 . . 114.7(10) ?
    O2 C1 N1 . . 130.7(6) ?
    O2 C1 C2 . . 115.0(6) ?
    N1 C1 C2 . . 114.3(6) ?
    C1 C2 Cl3 . . 111.9(5) ?
    C1 C2 Cl2 . . 110.1(5) ?
    Cl3 C2 Cl2 . . 107.5(4) ?
    C1 C2 Cl1 . . 108.8(5) ?
    Cl3 C2 Cl1 . . 110.2(5) ?
    Cl2 C2 Cl1 . . 108.2(4) ?
    O4 C3 N4 . . 131.8(6) ?
    O4 C3 C4 . . 113.2(5) ?
    N4 C3 C4 . . 114.9(5) ?
    C3 C4 Cl6B . . 116.5(4) ?
    C3 C4 Cl4A . . 112.1(5) ?
    Cl6B C4 Cl4A . . 123.3(5) ?
    C3 C4 Cl5B . . 109.3(5) ?
    Cl6B C4 Cl5B . . 110.3(5) ?
    C3 C4 Cl6A . . 104.3(5) ?
    Cl6B C4 Cl6A . . 84.2(5) ?
    Cl4A C4 Cl6A . . 110.4(5) ?
    Cl5B C4 Cl6A . . 130.9(6) ?
    C3 C4 Cl4B . . 108.1(6) ?
    Cl6B C4 Cl4B . . 103.0(6) ?
    Cl4A C4 Cl4B . . 87.5(5) ?
    Cl5B C4 Cl4B . . 109.4(5) ?
    C3 C4 Cl5A . . 109.1(5) ?
    Cl4A C4 Cl5A . . 108.8(5) ?
    Cl5B C4 Cl5A . . 89.6(4) ?
    Cl6A C4 Cl5A . . 112.1(5) ?
    Cl4B C4 Cl5A . . 129.1(6) ?
    O6 C5 N7 . . 131.8(6) ?
    O6 C5 C6 . . 114.1(5) ?
    N7 C5 C6 . . 114.1(5) ?
    C5 C6 Cl8 . . 112.2(4) ?
    C5 C6 Cl7 . . 109.8(5) ?
    Cl8 C6 Cl7 . . 107.5(4) ?
    C5 C6 Cl9 . . 109.6(5) ?
    Cl8 C6 Cl9 . . 108.6(4) ?
    Cl7 C6 Cl9 . . 109.0(4) ?
    C8 C7 C12 . . 118.5(6) ?
    C8 C7 P4 . . 122.5(5) ?
    C12 C7 P4 . . 118.8(5) ?
    C7 C8 C9 . . 120.5(7) ?
    C7 C8 H8 . . 119.7 ?
    C9 C8 H8 . . 119.7 ?
    C10 C9 C8 . . 120.7(8) ?
    C10 C9 H9 . . 119.6 ?
    C8 C9 H9 . . 119.6 ?
    C9 C10 C11 . . 118.7(8) ?
    C9 C10 H10 . . 120.7 ?
    C11 C10 H10 . . 120.7 ?
    C12 C11 C10 . . 121.2(8) ?
    C12 C11 H11 . . 119.4 ?
    C10 C11 H11 . . 119.4 ?
    C11 C12 C7 . . 120.3(7) ?
    C11 C12 H12 . . 119.8 ?
    C7 C12 H12 . . 119.8 ?
    C16 C13 C14 . . 119.4(7) ?
    C16 C13 P4 . . 118.5(5) ?
    C14 C13 P4 . . 122.1(6) ?
    C13 C14 C15 . . 119.3(9) ?
    C13 C14 H14 . . 120.4 ?
    C15 C14 H14 . . 120.4 ?
    C22 C15 C14 . . 120.2(10) ?
    C22 C15 H15 . . 119.9 ?
    C14 C15 H15 . . 119.9 ?
    C13 C16 C17 . . 120.3(9) ?
    C13 C16 H16 . . 119.9 ?
    C17 C16 H16 . . 119.9 ?
    C22 C17 C16 . . 120.3(10) ?
    C22 C17 H17 . . 119.9 ?
    C16 C17 H17 . . 119.9 ?
    C19 C18 C20 . . 119.8(8) ?
    C19 C18 P4 . . 116.9(6) ?
    C20 C18 P4 . . 123.3(7) ?
    C18 C19 C31 . . 119.2(11) ?
    C18 C19 H19 . . 120.4 ?
    C31 C19 H19 . . 120.4 ?
    C18 C20 C21 . . 120.3(11) ?
    C18 C20 H20 . . 119.8 ?
    C21 C20 H20 . . 119.8 ?
    C32 C21 C20 . . 117.2(13) ?
    C32 C21 H21 . . 121.4 ?
    C20 C21 H21 . . 121.4 ?
    C17 C22 C15 . . 120.5(9) ?
    C17 C22 H22 . . 119.8 ?
    C15 C22 H22 . . 119.8 ?
    N2 C23 H23A . . 109.5 ?
    N2 C23 H23B . . 109.5 ?
    H23A C23 H23B . . 109.5 ?
    N2 C23 H23C . . 109.5 ?
    H23A C23 H23C . . 109.5 ?
    H23B C23 H23C . . 109.5 ?
    N3 C24 H24A . . 109.5 ?
    N3 C24 H24B . . 109.5 ?
    H24A C24 H24B . . 109.5 ?
    N3 C24 H24C . . 109.5 ?
    H24A C24 H24C . . 109.5 ?
    H24B C24 H24C . . 109.5 ?
    N3 C25 H25A . . 109.5 ?
    N3 C25 H25B . . 109.5 ?
    H25A C25 H25B . . 109.5 ?
    N3 C25 H25C . . 109.5 ?
    H25A C25 H25C . . 109.5 ?
    H25B C25 H25C . . 109.5 ?
    N5 C26 H26A . . 109.5 ?
    N5 C26 H26B . . 109.5 ?
    H26A C26 H26B . . 109.5 ?
    N5 C26 H26C . . 109.5 ?
    H26A C26 H26C . . 109.5 ?
    H26B C26 H26C . . 109.5 ?
    N6 C27 H27A . . 109.5 ?
    N6 C27 H27B . . 109.5 ?
    H27A C27 H27B . . 109.5 ?
    N6 C27 H27C . . 109.5 ?
    H27A C27 H27C . . 109.5 ?
    H27B C27 H27C . . 109.5 ?
    N6 C28 H28A . . 109.5 ?
    N6 C28 H28B . . 109.5 ?
    H28A C28 H28B . . 109.5 ?
    N6 C28 H28C . . 109.5 ?
    H28A C28 H28C . . 109.5 ?
    H28B C28 H28C . . 109.5 ?
    N5 C29 H29A . . 109.5 ?
    N5 C29 H29B . . 109.5 ?
    H29A C29 H29B . . 109.5 ?
    N5 C29 H29C . . 109.5 ?
    H29A C29 H29C . . 109.5 ?
    H29B C29 H29C . . 109.5 ?
    N2 C30 H30A . . 109.5 ?
    N2 C30 H30B . . 109.5 ?
    H30A C30 H30B . . 109.5 ?
    N2 C30 H30C . . 109.5 ?
    H30A C30 H30C . . 109.5 ?
    H30B C30 H30C . . 109.5 ?
    C32 C31 C19 . . 117.1(13) ?
    C32 C31 H31 . . 121.4 ?
    C19 C31 H31 . . 121.4 ?
    C21 C32 C31 . . 126.4(15) ?
    C21 C32 H32 . . 116.8 ?
    C31 C32 H32 . . 116.8 ?
    N8 C35A H35A . . 109.5 ?
    N8 C35A H35B . . 109.5 ?
    N8 C35A H35C . . 109.5 ?
    N8 C36A H36A . . 109.5 ?
    N8 C36A H36B . . 109.5 ?
    N8 C36A H36C . . 109.5 ?
    N9 C37A H37A . . 109.5 ?
    N9 C37A H37B . . 109.5 ?
    N9 C37A H37C . . 109.5 ?
    N9 C38A H38A . . 109.5 ?
    N9 C38A H38B . . 109.5 ?
    N9 C38A H38C . . 109.5 ?
    N8 C35B H35D . . 109.5 ?
    N8 C35B H35E . . 109.5 ?
    N8 C35B H35F . . 109.5 ?
    N8 C36B H36D . . 109.5 ?
    N8 C36B H36E . . 109.5 ?
    N8 C36B H36F . . 109.5 ?
    N9 C37B H37D . . 109.5 ?
    N9 C37B H37E . . 109.5 ?
    N9 C37B H37F . . 109.5 ?
    N9 C38B H38D . . 109.5 ?
    N9 C38B H38E . . 109.5 ?
    N9 C38B H38F . . 109.5 ?
loop_
    _geom_torsion_atom_site_label_1
    _geom_torsion_atom_site_label_2
    _geom_torsion_atom_site_label_3
    _geom_torsion_atom_site_label_4
    _geom_torsion_site_symmetry_1
    _geom_torsion_site_symmetry_2
    _geom_torsion_site_symmetry_3
    _geom_torsion_site_symmetry_4
    _geom_torsion
    _geom_torsion_publ_flag
    N1 P1 O1 Ho1 . . . . -2.0(5) ?
    N3 P1 O1 Ho1 . . . . 120.6(4) ?
    N2 P1 O1 Ho1 . . . . -125.7(4) ?
    O3 Ho1 O1 P1 . . . . -20.6(8) ?
    O7 Ho1 O1 P1 . . . . 147.6(4) ?
    O5 Ho1 O1 P1 . . . . -138.7(3) ?
    O4 Ho1 O1 P1 . . . . 77.1(4) ?
    O6 Ho1 O1 P1 . . . . -65.9(4) ?
    O2 Ho1 O1 P1 . . . . 9.2(3) ?
    O1 Ho1 O2 C1 . . . . -12.7(5) ?
    O3 Ho1 O2 C1 . . . . 159.5(5) ?
    O7 Ho1 O2 C1 . . . . -73.4(6) ?
    O5 Ho1 O2 C1 . . . . 83.7(6) ?
    O4 Ho1 O2 C1 . . . . -124.8(6) ?
    O6 Ho1 O2 C1 . . . . 73.9(5) ?
    N4 P2 O3 Ho1 . . . . -5.4(6) ?
    N6 P2 O3 Ho1 . . . . -128.8(4) ?
    N5 P2 O3 Ho1 . . . . 115.3(5) ?
    O1 Ho1 O3 P2 . . . . 90.7(7) ?
    O7 Ho1 O3 P2 . . . . -76.3(4) ?
    O5 Ho1 O3 P2 . . . . -148.4(4) ?
    O4 Ho1 O3 P2 . . . . -11.2(4) ?
    O6 Ho1 O3 P2 . . . . 135.8(4) ?
    O2 Ho1 O3 P2 . . . . 61.8(4) ?
    O1 Ho1 O4 C3 . . . . -132.9(6) ?
    O3 Ho1 O4 C3 . . . . 30.8(6) ?
    O7 Ho1 O4 C3 . . . . 154.0(6) ?
    O5 Ho1 O4 C3 . . . . 97.3(6) ?
    O6 Ho1 O4 C3 . . . . -32.6(7) ?
    O2 Ho1 O4 C3 . . . . -63.1(6) ?
    N7 P3 O5 Ho1 . . . . -10.0(5) ?
    N9 P3 O5 Ho1 . . . . -131.8(5) ?
    N8 P3 O5 Ho1 . . . . 112.8(5) ?
    O1 Ho1 O5 P3 . . . . 91.2(4) ?
    O3 Ho1 O5 P3 . . . . -74.6(4) ?
    O7 Ho1 O5 P3 . . . . 165.7(4) ?
    O4 Ho1 O5 P3 . . . . -138.6(3) ?
    O6 Ho1 O5 P3 . . . . 12.7(3) ?
    O2 Ho1 O5 P3 . . . . 2.9(5) ?
    O1 Ho1 O6 C5 . . . . -119.6(7) ?
    O3 Ho1 O6 C5 . . . . 71.8(7) ?
    O7 Ho1 O6 C5 . . . . -58.0(8) ?
    O5 Ho1 O6 C5 . . . . -12.0(7) ?
    O4 Ho1 O6 C5 . . . . 132.3(7) ?
    O2 Ho1 O6 C5 . . . . 162.8(7) ?
    C18 P4 O7 Ho1 . . . . -86.1(13) ?
    C7 P4 O7 Ho1 . . . . 34.1(14) ?
    C13 P4 O7 Ho1 . . . . 154.8(13) ?
    O1 Ho1 O7 P4 . . . . 142.0(13) ?
    O3 Ho1 O7 P4 . . . . -41.6(14) ?
    O5 Ho1 O7 P4 . . . . 33.7(13) ?
    O4 Ho1 O7 P4 . . . . -107.3(13) ?
    O6 Ho1 O7 P4 . . . . 79.2(14) ?
    O2 Ho1 O7 P4 . . . . -158.1(12) ?
    O1 P1 N1 C1 . . . . -10.4(7) ?
    N3 P1 N1 C1 . . . . -136.8(6) ?
    N2 P1 N1 C1 . . . . 111.8(6) ?
    O1 P1 N2 C30 . . . . -174.1(8) ?
    N1 P1 N2 C30 . . . . 58.6(9) ?
    N3 P1 N2 C30 . . . . -54.2(9) ?
    O1 P1 N2 C23 . . . . 47.2(7) ?
    N1 P1 N2 C23 . . . . -80.1(7) ?
    N3 P1 N2 C23 . . . . 167.2(7) ?
    O1 P1 N3 C25 . . . . -98.2(8) ?
    N1 P1 N3 C25 . . . . 30.0(9) ?
    N2 P1 N3 C25 . . . . 146.0(8) ?
    O1 P1 N3 C24 . . . . 49.0(8) ?
    N1 P1 N3 C24 . . . . 177.2(7) ?
    N2 P1 N3 C24 . . . . -66.8(8) ?
    O3 P2 N4 C3 . . . . 17.4(7) ?
    N6 P2 N4 C3 . . . . 139.8(6) ?
    N5 P2 N4 C3 . . . . -108.4(6) ?
    O3 P2 N5 C29 . . . . 65.3(9) ?
    N4 P2 N5 C29 . . . . -167.7(8) ?
    N6 P2 N5 C29 . . . . -52.4(9) ?
    O3 P2 N5 C26 . . . . -84.0(8) ?
    N4 P2 N5 C26 . . . . 43.0(8) ?
    N6 P2 N5 C26 . . . . 158.3(8) ?
    O3 P2 N6 C28 . . . . 15.8(10) ?
    N4 P2 N6 C28 . . . . -111.1(10) ?
    N5 P2 N6 C28 . . . . 137.6(10) ?
    O3 P2 N6 C27 . . . . 176.3(8) ?
    N4 P2 N6 C27 . . . . 49.4(9) ?
    N5 P2 N6 C27 . . . . -61.8(9) ?
    O5 P3 N7 C5 . . . . -1.5(8) ?
    N9 P3 N7 C5 . . . . 121.5(7) ?
    N8 P3 N7 C5 . . . . -126.7(7) ?
    O5 P3 N8 C35B . . . . -8.3(18) ?
    N7 P3 N8 C35B . . . . 120.0(17) ?
    N9 P3 N8 C35B . . . . -126.5(17) ?
    O5 P3 N8 C35A . . . . 51(2) ?
    N7 P3 N8 C35A . . . . 179.3(19) ?
    N9 P3 N8 C35A . . . . -67(2) ?
    O5 P3 N8 C36B . . . . 158.7(13) ?
    N7 P3 N8 C36B . . . . -73.0(14) ?
    N9 P3 N8 C36B . . . . 40.4(14) ?
    O5 P3 N8 C36A . . . . -108.9(15) ?
    N7 P3 N8 C36A . . . . 19.3(16) ?
    N9 P3 N8 C36A . . . . 132.8(15) ?
    O5 P3 N9 C38A . . . . 29.1(19) ?
    N7 P3 N9 C38A . . . . -98.2(18) ?
    N8 P3 N9 C38A . . . . 148.7(18) ?
    O5 P3 N9 C38B . . . . -43.4(17) ?
    N7 P3 N9 C38B . . . . -170.7(16) ?
    N8 P3 N9 C38B . . . . 76.2(17) ?
    O5 P3 N9 C37B . . . . 89.2(18) ?
    N7 P3 N9 C37B . . . . -38.1(18) ?
    N8 P3 N9 C37B . . . . -151.2(18) ?
    O5 P3 N9 C37A . . . . -165.0(10) ?
    N7 P3 N9 C37A . . . . 67.7(11) ?
    N8 P3 N9 C37A . . . . -45.4(12) ?
    Ho1 O2 C1 N1 . . . . 6.4(10) ?
    Ho1 O2 C1 C2 . . . . -174.0(4) ?
    P1 N1 C1 O2 . . . . 8.8(10) ?
    P1 N1 C1 C2 . . . . -170.7(5) ?
    O2 C1 C2 Cl3 . . . . 4.9(8) ?
    N1 C1 C2 Cl3 . . . . -175.4(5) ?
    O2 C1 C2 Cl2 . . . . 124.5(5) ?
    N1 C1 C2 Cl2 . . . . -55.9(7) ?
    O2 C1 C2 Cl1 . . . . -117.0(5) ?
    N1 C1 C2 Cl1 . . . . 62.6(7) ?
    Ho1 O4 C3 N4 . . . . -32.6(12) ?
    Ho1 O4 C3 C4 . . . . 151.1(4) ?
    P2 N4 C3 O4 . . . . 1.1(12) ?
    P2 N4 C3 C4 . . . . 177.3(4) ?
    O4 C3 C4 Cl6B . . . . 177.1(5) ?
    N4 C3 C4 Cl6B . . . . 0.1(8) ?
    O4 C3 C4 Cl4A . . . . -33.0(7) ?
    N4 C3 C4 Cl4A . . . . 150.1(6) ?
    O4 C3 C4 Cl5B . . . . -57.1(7) ?
    N4 C3 C4 Cl5B . . . . 126.0(6) ?
    O4 C3 C4 Cl6A . . . . 86.5(7) ?
    N4 C3 C4 Cl6A . . . . -90.4(7) ?
    O4 C3 C4 Cl4B . . . . 61.9(7) ?
    N4 C3 C4 Cl4B . . . . -115.1(7) ?
    O4 C3 C4 Cl5A . . . . -153.5(5) ?
    N4 C3 C4 Cl5A . . . . 29.5(7) ?
    Ho1 O6 C5 N7 . . . . 7.3(14) ?
    Ho1 O6 C5 C6 . . . . -171.9(5) ?
    P3 N7 C5 O6 . . . . 3.1(13) ?
    P3 N7 C5 C6 . . . . -177.8(5) ?
    O6 C5 C6 Cl8 . . . . 2.5(9) ?
    N7 C5 C6 Cl8 . . . . -176.9(6) ?
    O6 C5 C6 Cl7 . . . . 121.9(6) ?
    N7 C5 C6 Cl7 . . . . -57.4(8) ?
    O6 C5 C6 Cl9 . . . . -118.3(6) ?
    N7 C5 C6 Cl9 . . . . 62.4(8) ?
    O7 P4 C7 C8 . . . . 107.8(6) ?
    C18 P4 C7 C8 . . . . -130.1(6) ?
    C13 P4 C7 C8 . . . . -13.7(7) ?
    O7 P4 C7 C12 . . . . -66.3(6) ?
    C18 P4 C7 C12 . . . . 55.7(6) ?
    C13 P4 C7 C12 . . . . 172.2(6) ?
    C12 C7 C8 C9 . . . . -0.6(11) ?
    P4 C7 C8 C9 . . . . -174.7(6) ?
    C7 C8 C9 C10 . . . . 0.0(13) ?
    C8 C9 C10 C11 . . . . -0.6(14) ?
    C9 C10 C11 C12 . . . . 1.8(14) ?
    C10 C11 C12 C7 . . . . -2.4(14) ?
    C8 C7 C12 C11 . . . . 1.8(12) ?
    P4 C7 C12 C11 . . . . 176.1(7) ?
    O7 P4 C13 C16 . . . . -25.7(6) ?
    C18 P4 C13 C16 . . . . -147.0(6) ?
    C7 P4 C13 C16 . . . . 96.1(6) ?
    O7 P4 C13 C14 . . . . 154.8(6) ?
    C18 P4 C13 C14 . . . . 33.5(7) ?
    C7 P4 C13 C14 . . . . -83.4(6) ?
    C16 C13 C14 C15 . . . . 0.1(12) ?
    P4 C13 C14 C15 . . . . 179.6(7) ?
    C13 C14 C15 C22 . . . . 2.0(15) ?
    C14 C13 C16 C17 . . . . -1.2(12) ?
    P4 C13 C16 C17 . . . . 179.3(7) ?
    C13 C16 C17 C22 . . . . 0.1(15) ?
    O7 P4 C18 C19 . . . . -29.2(6) ?
    C7 P4 C18 C19 . . . . -151.0(6) ?
    C13 P4 C18 C19 . . . . 91.6(6) ?
    O7 P4 C18 C20 . . . . 152.3(6) ?
    C7 P4 C18 C20 . . . . 30.5(7) ?
    C13 P4 C18 C20 . . . . -86.9(6) ?
    C20 C18 C19 C31 . . . . 0.4(12) ?
    P4 C18 C19 C31 . . . . -178.2(7) ?
    C19 C18 C20 C21 . . . . 0.2(12) ?
    P4 C18 C20 C21 . . . . 178.6(6) ?
    C18 C20 C21 C32 . . . . 0.0(16) ?
    C16 C17 C22 C15 . . . . 2.0(18) ?
    C14 C15 C22 C17 . . . . -3.1(18) ?
    C18 C19 C31 C32 . . . . -1.2(17) ?
    C20 C21 C32 C31 . . . . -1(2) ?
    C19 C31 C32 C21 . . . . 2(2) ?
_iucr_refine_instructions_details
;
TITL m1                          P21/c
CELL  0.71073  12.1338  23.2403  23.6071   90.000  120.462   90.000
ZERR     4.00   0.0004   0.0009   0.0008    0.000    0.002    0.000
LATT   1
SYMM  - X, 1/2 + Y, 1/2 - Z
SFAC  C        2.31000 20.84392  1.02000 10.20751   1.58860   0.56870 =
         0.86500  51.65125   0.21560   0.003   0.002    11.500   0.680  12.010
SFAC  H        0.49300 10.51091  0.32291 26.12573   0.14019   3.14236 =
         0.04081  57.79977   0.00304   0.000   0.000     0.624   0.350   1.000
SFAC  CL      11.46041  0.01040  7.19641  1.16620   6.25561  18.51942 =
         1.64550  47.77846  -9.55741   0.148   0.159   678.000   0.990  35.450
SFAC  HO      26.90494  2.07051 17.29402  0.19794  14.55831  11.44071 =
         3.63837  92.65669   4.56797  -0.218   4.678 19500.000   1.740 164.920
SFAC  N       12.21261  0.00570  3.13220  9.89331   2.01250  28.99754 =
         1.16630   0.58260 -11.52901   0.006   0.003    19.600   0.680  14.010
SFAC  O        3.04850 13.27711  2.28680  5.70111   1.54630   0.32390 =
         0.86700  32.90894   0.25080   0.011   0.006    32.500   0.680  16.000
SFAC  P        6.43451  1.90670  4.17910 27.15704   1.78000   0.52600 =
         1.49080  68.16457   1.11490   0.102   0.094   410.000   1.050  30.970
UNIT  144  204  36   4    36   28   16
MERG   2
OMIT     0.00  52.00
DFIX  1.750 0.001 C4 CL4A C4 CL5A C4 CL6A C4 CL4B C4 CL5B C4 CL6B
SIMU  0.001 CL4A CL4B CL6A CL6B CL5A CL5B
DFIX     1.400   0.001 C36A N8
DFIX     1.400   0.001 N8 C36B
DFIX  1.400 0.001 N8 C35A
DFIX  1.400 0.001 N8 C35B
DFIX  1.400 0.001 N9 C38B
DFIX  1.400 0.001 N9 C37B
ISOR     0.010 CL4A CL5A CL6A
ISOR     0.010 CL4B CL5B CL6B
ISOR     0.010 C35A C37A C38A C36A
ISOR     0.010 C35B C37B C38B C36B
ISOR    0.01  0.20  C32
EADP O6 C5
FMAP   2
PLAN   20
ACTA    50.00
BOND   $H
CONF
LIST   4
L.S.   5
TEMP    20.00
WGHT    0.058800    5.537700
FVAR       0.21794
HO1   4   -0.723288   -0.161007    0.243739    11.00000    0.04653    0.04951 =
         0.03866    0.00195    0.01704   -0.00049
CL1   3   -0.905555   -0.347177    0.055251    11.00000    0.15632    0.14337 =
         0.08119   -0.04227    0.03527   -0.00874
CL2   3   -0.708474   -0.398451    0.174119    11.00000    0.16120    0.08630 =
         0.14543   -0.01743    0.05981    0.03773
CL3   3   -0.646254   -0.306812    0.116744    11.00000    0.18448    0.16219 =
         0.21478   -0.07242    0.15799   -0.03081
PART    1
CL4A  3   -0.980203   -0.173728    0.010899    10.50000    0.08530    0.18842 =
         0.08071   -0.01914    0.02836   -0.03212
CL5A  3   -0.770939   -0.168916   -0.011508    10.50000    0.19793    0.27575 =
         0.07696   -0.02403    0.08983   -0.07240
CL6A  3   -0.881987   -0.063268    0.003248    10.50000    0.20743    0.21518 =
         0.11394    0.09695    0.03437   -0.00647
PART    2
CL4B  3   -0.937447   -0.072847    0.004803    10.50000    0.20905    0.21869 =
         0.11255    0.09125    0.03567    0.00307
CL5B  3   -0.940631   -0.195520    0.011965    10.50000    0.09142    0.18800 =
         0.08098   -0.01613    0.02381   -0.03230
CL6B  3   -0.780222   -0.134318   -0.024510    10.50000    0.19789    0.27291 =
         0.07385   -0.01480    0.09244   -0.07750
PART    0
CL7   3   -0.285019   -0.288010    0.431200    11.00000    0.08779    0.16736 =
         0.13223    0.01001    0.03508    0.05850
CL8   3   -0.512990   -0.344126    0.336987    11.00000    0.16034    0.08749 =
         0.10743   -0.00885    0.03408    0.04290
CL9   3   -0.475094   -0.318205    0.464250    11.00000    0.16039    0.11194 =
         0.10419    0.04687    0.05915    0.03130
P1    7   -0.940631   -0.269026    0.218832    11.00000    0.06147    0.06229 =
         0.07648    0.00617    0.03662   -0.00699
P2    7   -0.512278   -0.121286    0.192901    11.00000    0.07081    0.08889 =
         0.08230   -0.01896    0.04954   -0.01651
P3    7   -0.520023   -0.128994    0.409496    11.00000    0.08570    0.07710 =
         0.04296   -0.00630    0.01418    0.01381
P4    7   -0.930445   -0.036200    0.225332    11.00000    0.05090    0.05583 =
         0.05955    0.00438    0.01757    0.00701
O1    6   -0.884565   -0.210456    0.240894    11.00000    0.07564    0.06057 =
         0.07954   -0.00605    0.05139   -0.01329
O2    6   -0.740489   -0.242561    0.182378    11.00000    0.08083    0.06690 =
         0.06445   -0.01552    0.04442   -0.01415
O3    6   -0.543002   -0.136157    0.244755    11.00000    0.05147    0.12190 =
         0.06568   -0.01061    0.02887   -0.01485
O4    6   -0.795775   -0.129654    0.137144    11.00000    0.06917    0.10239 =
         0.04904    0.02063    0.02770    0.00661
O5    6   -0.626726   -0.114802    0.342701    11.00000    0.06928    0.06331 =
         0.04384   -0.00389    0.01724    0.01239
O6    6   -0.598972   -0.231354    0.319403    11.00000    0.08831    0.06061 =
         0.05119    0.00165    0.00985    0.01299
O7    6   -0.863096   -0.089726    0.226978    11.00000    0.06766    0.05844 =
         0.07052    0.00951    0.02388    0.01587
N1    5   -0.877174   -0.308494    0.186868    11.00000    0.08028    0.05410 =
         0.09775   -0.00752    0.04603   -0.00880
N2    5   -1.092626   -0.260668    0.167087    11.00000    0.06215    0.10871 =
         0.08453   -0.00949    0.02982   -0.00814
N3    5   -0.936913   -0.307145    0.276861    11.00000    0.10642    0.09220 =
         0.13145    0.04496    0.07623    0.00995
N4    5   -0.628279   -0.128171    0.118023    11.00000    0.09427    0.09964 =
         0.07552   -0.01150    0.05448   -0.02928
N5    5   -0.464009   -0.055250    0.196650    11.00000    0.10064    0.09898 =
         0.13216   -0.03605    0.06761   -0.03514
N6    5   -0.391903   -0.160883    0.204641    11.00000    0.09789    0.13940 =
         0.13973   -0.01635    0.07845    0.01119
N7    5   -0.467184   -0.194301    0.421227    11.00000    0.09467    0.07883 =
         0.05044    0.00373    0.01799    0.02451
N8    5   -0.397436   -0.087110    0.430964    11.00000    0.10004    0.11510 =
         0.10532   -0.00231   -0.02613   -0.02070
N9    5   -0.563483   -0.116263    0.462777    11.00000    0.15223    0.16349 =
         0.05098   -0.00024    0.03521    0.06157
C1    1   -0.796103   -0.289384    0.171137    11.00000    0.06913    0.05743 =
         0.05492   -0.00670    0.02351    0.00088
C2    1   -0.764211   -0.332906    0.130766    11.00000    0.09910    0.07461 =
         0.09326   -0.02613    0.04530   -0.00123
C3    1   -0.744685   -0.131431    0.102999    11.00000    0.08579    0.08347 =
         0.05546    0.00416    0.03697   -0.01140
C4    1   -0.843171   -0.135074    0.027717    11.00000    0.11904    0.17129 =
         0.05054    0.01483    0.03846   -0.03152
C5    1   -0.513853   -0.232854    0.377314    11.00000    0.08831    0.06061 =
         0.05119    0.00165    0.00985    0.01299
C6    1   -0.450466   -0.293115    0.400930    11.00000    0.09665    0.08769 =
         0.06702    0.01110    0.02393    0.03215
C7    1   -0.837765    0.025488    0.231043    11.00000    0.05608    0.05640 =
         0.06856   -0.00133    0.02307    0.00345
C8    1   -0.869758    0.061087    0.178742    11.00000    0.07002    0.08388 =
         0.08185    0.01554    0.02775   -0.00454
AFIX  43
H8    2   -0.945939    0.055236    0.139407    11.00000   -1.20000
AFIX   0
C9    1   -0.789463    0.105810    0.183949    11.00000    0.10988    0.08801 =
         0.12356    0.02855    0.05824   -0.00164
AFIX  43
H9    2   -0.812381    0.129687    0.148038    11.00000   -1.20000
AFIX   0
C10   1   -0.677700    0.115132    0.240923    11.00000    0.10391    0.07428 =
         0.14461   -0.00922    0.06615   -0.02187
AFIX  43
H10   2   -0.623566    0.144922    0.244226    11.00000   -1.20000
AFIX   0
C11   1   -0.646268    0.079742    0.293480    11.00000    0.08687    0.12279 =
         0.10714   -0.01423    0.03062   -0.04383
AFIX  43
H11   2   -0.571134    0.086411    0.333078    11.00000   -1.20000
AFIX   0
C12   1   -0.723232    0.034901    0.288750    11.00000    0.07837    0.11088 =
         0.08022    0.01069    0.01635   -0.02233
AFIX  43
H12   2   -0.698562    0.010569    0.324482    11.00000   -1.20000
AFIX   0
C13   1   -1.081452   -0.032184    0.150744    11.00000    0.05309    0.05632 =
         0.07269    0.00650    0.01338   -0.00272
C14   1   -1.182026   -0.000862    0.145976    11.00000    0.05814    0.12180 =
         0.10488    0.02078    0.02107    0.01249
AFIX  43
H14   2   -1.173370    0.018988    0.182223    11.00000   -1.20000
AFIX   0
C15   1   -1.297091    0.000799    0.086200    11.00000    0.05339    0.18115 =
         0.13236    0.02632    0.01199    0.02331
AFIX  43
H15   2   -1.364712    0.022844    0.082125    11.00000   -1.20000
AFIX   0
C16   1   -1.096226   -0.060884    0.096953    11.00000    0.09256    0.08351 =
         0.07826    0.00370    0.00922    0.00999
AFIX  43
H16   2   -1.028177   -0.081573    0.099580    11.00000   -1.20000
AFIX   0
C17   1   -1.212773   -0.059357    0.038088    11.00000    0.12862    0.11393 =
         0.08648   -0.00674   -0.00723   -0.02447
AFIX  43
H17   2   -1.222276   -0.079097    0.001604    11.00000   -1.20000
AFIX   0
C18   1   -0.960499   -0.033737    0.291763    11.00000    0.05628    0.10306 =
         0.07371   -0.00049    0.02977    0.00387
C19   1   -0.975919   -0.085750    0.315034    11.00000    0.10481    0.13616 =
         0.10875    0.02058    0.06501    0.00012
AFIX  43
H19   2   -0.968130   -0.120100    0.297151    11.00000   -1.20000
AFIX   0
C20   1   -0.971554    0.017070    0.319094    11.00000    0.08996    0.14204 =
         0.11413   -0.03448    0.05918   -0.00592
AFIX  43
H20   2   -0.961386    0.052153    0.303337    11.00000   -1.20000
AFIX   0
C21   1   -0.998147    0.015892    0.370690    11.00000    0.09812    0.21981 =
         0.14729   -0.08323    0.05996   -0.01398
AFIX  43
H21   2   -1.005931    0.049620    0.389581    11.00000   -1.20000
AFIX   0
C22   1   -1.310795   -0.029708    0.033824    11.00000    0.06441    0.15306 =
         0.12558    0.02186   -0.01142   -0.01431
AFIX  43
H22   2   -1.389103   -0.029886   -0.005243    11.00000   -1.20000
AFIX   0
C23   1   -1.123391   -0.217134    0.116666    11.00000    0.10118    0.24702 =
         0.10135    0.06468    0.05020    0.05533
AFIX 137
H23A  2   -1.107387   -0.232319    0.083689    11.00000   -1.50000
H23B  2   -1.071119   -0.183735    0.136315    11.00000   -1.50000
H23C  2   -1.211907   -0.206705    0.096823    11.00000   -1.50000
AFIX   0
C24   1   -0.984606   -0.279528    0.316428    11.00000    0.23640    0.15914 =
         0.20633    0.07621    0.18206    0.05881
AFIX 137
H24A  2   -1.010629   -0.308569    0.336169    11.00000   -1.50000
H24B  2   -1.056340   -0.255453    0.288686    11.00000   -1.50000
H24C  2   -0.917949   -0.256554    0.350231    11.00000   -1.50000
AFIX   0
C25   1   -0.844260   -0.348323    0.312847    11.00000    0.16242    0.12229 =
         0.12645    0.03936    0.07462    0.02727
AFIX 137
H25A  2   -0.779575   -0.331783    0.353520    11.00000   -1.50000
H25B  2   -0.806168   -0.361276    0.288041    11.00000   -1.50000
H25C  2   -0.883061   -0.380344    0.321828    11.00000   -1.50000
AFIX   0
C26   1   -0.560237   -0.009995    0.165622    11.00000    0.22582    0.09365 =
         0.23563   -0.00975    0.13078   -0.01273
AFIX 137
H26A  2   -0.583311    0.004209    0.196401    11.00000   -1.50000
H26B  2   -0.634630   -0.025382    0.127853    11.00000   -1.50000
H26C  2   -0.525935    0.020893    0.152243    11.00000   -1.50000
AFIX   0
C27   1   -0.348399   -0.156784    0.157534    11.00000    0.19821    0.26634 =
         0.22441   -0.00587    0.17150    0.05357
AFIX 137
H27A  2   -0.257261   -0.151923    0.180625    11.00000   -1.50000
H27B  2   -0.388405   -0.124383    0.129163    11.00000   -1.50000
H27C  2   -0.370845   -0.191343    0.131753    11.00000   -1.50000
AFIX   0
C28   1   -0.351646   -0.210394    0.245099    11.00000    0.18199    0.15172 =
         0.27351    0.05691    0.14019    0.07404
AFIX 137
H28A  2   -0.365220   -0.243917    0.218573    11.00000   -1.50000
H28B  2   -0.400002   -0.213803    0.266900    11.00000   -1.50000
H28C  2   -0.262401   -0.207058    0.277274    11.00000   -1.50000
AFIX   0
C29   1   -0.349926   -0.035513    0.249453    11.00000    0.17860    0.18797 =
         0.21673   -0.07188    0.10778   -0.10460
AFIX 137
H29A  2   -0.310277   -0.009062    0.233957    11.00000   -1.50000
H29B  2   -0.293722   -0.067488    0.270640    11.00000   -1.50000
H29C  2   -0.366962   -0.016353    0.280240    11.00000   -1.50000
AFIX   0
C30   1   -1.171460   -0.311248    0.143222    11.00000    0.09051    0.15962 =
         0.26851   -0.06949    0.05097   -0.03788
AFIX 137
H30A  2   -1.258913   -0.300967    0.127509    11.00000   -1.50000
H30B  2   -1.143823   -0.338701    0.178233    11.00000   -1.50000
H30C  2   -1.164274   -0.327845    0.107992    11.00000   -1.50000
AFIX   0
C31   1   -1.004084   -0.086227    0.367092    11.00000    0.13333    0.23250 =
         0.15046    0.05709    0.08308   -0.01401
AFIX  43
H31   2   -1.016585   -0.120498    0.383405    11.00000   -1.20000
AFIX   0
C32   1   -1.011595   -0.035377    0.391147    11.00000    0.16114    0.23301 =
         0.16335   -0.01742    0.10668   -0.00487
AFIX  43
H32   2   -1.027853   -0.035930    0.425638    11.00000   -1.20000
AFIX   0
PART    3
C35A  1   -0.400628   -0.026930    0.427960    10.50000    0.19602    0.18804 =
         0.19400   -0.00461    0.08934    0.00318
AFIX 137
H35A  2   -0.340518   -0.013536    0.415863    10.50000   -1.50000
H35B  2   -0.378510   -0.011552    0.470172    10.50000   -1.50000
H35C  2   -0.485045   -0.014433    0.395785    10.50000   -1.50000
AFIX   0
C36A  1   -0.286269   -0.109117    0.434932    10.50000    0.17866    0.18225 =
         0.19409    0.01485    0.09634   -0.01818
AFIX 137
H36A  2   -0.289404   -0.102930    0.393932    10.50000   -1.50000
H36B  2   -0.280304   -0.149611    0.444071    10.50000   -1.50000
H36C  2   -0.212906   -0.089894    0.469512    10.50000   -1.50000
AFIX   0
C37A  1   -0.452437   -0.114044    0.535033    10.50000    0.15913    0.15789 =
         0.10325   -0.01203    0.05592    0.02830
AFIX 137
H37A  2   -0.465715   -0.082543    0.557213    10.50000   -1.50000
H37B  2   -0.373006   -0.108770    0.536025    10.50000   -1.50000
H37C  2   -0.449742   -0.149443    0.556659    10.50000   -1.50000
AFIX   0
C38A  1   -0.686933   -0.119654    0.449334    10.50000    0.15436    0.18946 =
         0.15161    0.00454    0.08656    0.01363
AFIX 137
H38A  2   -0.695819   -0.097764    0.481279    10.50000   -1.50000
H38B  2   -0.708354   -0.159137    0.451021    10.50000   -1.50000
H38C  2   -0.743319   -0.104444    0.406262    10.50000   -1.50000
AFIX   0
PART    4
C35B  1   -0.385899   -0.048049    0.389125    10.50000    0.14821    0.16327 =
         0.14835    0.01898    0.07998   -0.00468
AFIX 137
H35D  2   -0.356872   -0.011643    0.410964    10.50000   -1.50000
H35E  2   -0.467538   -0.043220    0.349884    10.50000   -1.50000
H35F  2   -0.325375   -0.062497    0.377834    10.50000   -1.50000
AFIX   0
C36B  1   -0.315944   -0.084792    0.499209    10.50000    0.16827    0.16558 =
         0.16801   -0.00259    0.06335   -0.00929
AFIX 137
H36D  2   -0.295252   -0.045415    0.512783    10.50000   -1.50000
H36E  2   -0.238921   -0.105696    0.511174    10.50000   -1.50000
H36F  2   -0.357793   -0.101676    0.520455    10.50000   -1.50000
AFIX   0
C37B  1   -0.622132   -0.163003    0.474446    10.50000    0.22550    0.21364 =
         0.20865   -0.00841    0.12430    0.01878
AFIX 137
H37D  2   -0.636434   -0.153832    0.509861    10.50000   -1.50000
H37E  2   -0.567716   -0.196160    0.485975    10.50000   -1.50000
H37F  2   -0.702451   -0.171060    0.435503    10.50000   -1.50000
AFIX   0
C38B  1   -0.630137   -0.070089    0.469457    10.50000    0.15716    0.14184 =
         0.13045   -0.00229    0.07736    0.02640
AFIX 137
H38D  2   -0.719230   -0.073178    0.436945    10.50000   -1.50000
H38E  2   -0.596924   -0.034560    0.463492    10.50000   -1.50000
H38F  2   -0.619964   -0.070867    0.512516    10.50000   -1.50000
HKLF    4  1.0 -1.00  0.00  0.00  0.00 -1.00  0.00  1.00  0.00  1.00
REM  m1                          P21/c
REM R1 =  0.0405 for   7799 Fo > 4sig(Fo)  and  0.0606 for all  10386 data
REM    668 parameters refined using    120 restraints
END
WGHT      0.0588      5.5383
REM Highest difference peak  0.805,  deepest hole -0.761,  1-sigma level  0.082
Q1    1  -0.7603 -0.2071  0.0024  11.00000  0.05    0.81
Q2    1  -1.0061 -0.0965 -0.0040  11.00000  0.05    0.79
Q3    1  -0.8188 -0.0980 -0.0146  11.00000  0.05    0.72
Q4    1  -0.7320 -0.2765  0.0762  11.00000  0.05    0.65
Q5    1  -0.9139 -0.0487  0.0134  11.00000  0.05    0.62
Q6    1  -0.3983 -0.3114  0.4542  11.00000  0.05    0.60
Q7    1  -0.8016 -0.1762  0.2227  11.00000  0.05    0.56
Q8    1  -0.7677 -0.1797  0.2078  11.00000  0.05    0.53
Q9    1  -0.6962 -0.1815  0.2784  11.00000  0.05    0.47
Q10   1  -0.6347 -0.1778  0.2660  11.00000  0.05    0.44
Q11   1  -0.6389 -0.2190  0.3370  11.00000  0.05    0.41
Q12   1  -0.8417 -0.1629  0.2574  11.00000  0.05    0.41
Q13   1  -0.7030 -0.3722  0.1392  11.00000  0.05    0.41
Q14   1  -0.8670 -0.2105  0.0094  11.00000  0.05    0.40
Q15   1  -0.8179 -0.1428  0.2228  11.00000  0.05    0.36
Q16   1  -0.7269 -0.2100  0.2328  11.00000  0.05    0.35
Q17   1  -0.9992 -0.0610  0.4018  11.00000  0.05    0.35
Q18   1  -0.8809 -0.3029  0.0414  11.00000  0.05    0.35
Q19   1  -1.1564 -0.2975  0.0496  11.00000  0.05    0.34
Q20   1  -0.8628 -0.1693  0.0303  11.00000  0.05    0.34
;
data_global
_journal_date_recd_electronic     2010-04-22
_journal_date_accepted     2010-05-06
_journal_name_full     'Acta Crystallographica, Section E'
_journal_year     2010
_journal_volume     66
_journal_issue      6
_journal_page_first     m640
_journal_page_last     m641
_journal_paper_category     QM
_journal_coeditor_code     CV2713
_publ_contact_author_name     'Oleksiy V. Amirkhanov'
_publ_contact_author_address
;
Kyiv National Taras Shevchenko University,
Department of Chemistry,
Volodymyrska str. 64, 01601 Kyiv, Ukraine
;
_publ_contact_author_email     amirkhalex@gmail.com
_publ_contact_author_fax     '+380442393393'
_publ_contact_author_phone     '+380442393392'
_publ_section_title
;
Tris{<i>N</i>-[bis(dimethylamino)phosphinoyl]-2,2,2-\\
trichloroacetamido}(triphenylphosphine oxide)holmium(III)
;
loop_
    _publ_author_name
    _publ_author_address
    'Oleksiy V. Amirkhanov'
;
Kyiv National Taras Shevchenko University,
Department of Chemistry,
Volodymyrska str. 64, 01601 Kyiv, Ukraine
;
    'Ivan O. Marchenko'
;
Kyiv National Taras Shevchenko University,
Department of Chemistry,
Volodymyrska str. 64, 01601 Kyiv, Ukraine
;
    'Olesia V. Moroz'
;
Kyiv National Taras Shevchenko University,
Department of Chemistry,
Volodymyrska str. 64, 01601 Kyiv, Ukraine
;
    'Tetyana Yu. Sliva'
;
Kyiv National Taras Shevchenko University,
Department of Chemistry,
Volodymyrska str. 64, 01601 Kyiv, Ukraine
;
    'Igor O. Fritsky'
;
Kyiv National Taras Shevchenko University,
Department of Chemistry,
Volodymyrska str. 64, 01601 Kyiv, Ukraine
;
_publ_section_synopsis     .
_exptl_special_details
;
The H atoms were attached to carbon atoms geometrically. The H atoms were
refined with riding constraints (C---H in the range 0.93--0.98\%A, and
U~iso~(H) lie in the range 1.2-1.5 times U~eq~ of the parent atom).
Atoms Cl4, Cl5, Cl6, C35, C36, C37 and C38
showed two-fold disorders, and were refined with
partial occupancy factors fixed to 0.5.
;
