# Supplementary material for: Tris{N-[bis­(dimethyl­amino)phosphino­yl]-2,2,2-trichloro­acetamido}(triphenyl­phosphine oxide)holmium(III)
Source: Acta Crystallogr Sect E Struct Rep Online. 2010 May 12;66(Pt 6):m640–1. doi: 10.1107/S160053681001665X (PMC2979613; doi:10.1107/S160053681001665X)
Supplement: Supplementary file 2 [file e-66-0m640-Isup2.hkl]

#
# h,k,l, Fc-squared, Fo-squared, sigma(Fo-squared) and status flag
#
data_I
_shelx_title ' m1                          P21/c'
_shelx_refln_list_code          4
_shelx_F_calc_maximum      448.20
_exptl_crystal_F_000      2663.53
_reflns_d_resolution_high  0.8107
 
loop_
 _symmetry_equiv_pos_as_xyz
 'x, y, z'
 '-x, y+1/2, -z+1/2'
 '-x, -y, -z'
 'x, -y-1/2, z-1/2'
 
_cell_length_a    12.1338
_cell_length_b    23.2403
_cell_length_c    23.6071
_cell_angle_alpha  90.000
_cell_angle_beta  120.462
_cell_angle_gamma  90.000
 
_shelx_F_squared_multiplier     1.000
 
loop_
 _refln_index_h
 _refln_index_k
 _refln_index_l
 _refln_F_squared_calc
 _refln_F_squared_meas
 _refln_F_squared_sigma
 _refln_observed_status
   1   0   0     5116.86     5664.04    132.63 o
   2   0   0      304.37      265.37     17.26 o
   3   0   0    10316.78     8754.51    448.00 o
   4   0   0    50538.39    54110.01    799.93 o
   5   0   0    66657.44    66137.36    814.09 o
   6   0   0     4729.44     4486.50     97.64 o
   7   0   0     3084.40     3187.60     84.39 o
   8   0   0      606.91      869.22     54.73 o
   9   0   0    15458.49    16060.94    399.37 o
  10   0   0      152.27      297.48     67.16 o
  11   0   0     2783.95     2926.33    151.58 o
   1   1   0   174693.38   175493.30   5943.16 o
   2   1   0    10109.95    11441.86    114.57 o
   3   1   0     2251.29     2601.58     35.09 o
   4   1   0    21462.27    21502.24    212.55 o
   5   1   0    29164.86    28619.32    281.31 o
   6   1   0     2312.59     2294.47     52.70 o
   7   1   0     1045.31      842.67     35.53 o
   8   1   0     4694.29     4654.44     91.37 o
   9   1   0      652.10      824.96     58.54 o
  10   1   0     3971.17     3878.54    112.66 o
  11   1   0      133.59      154.33     49.47 o
   0   2   0    51367.82    62031.76   1428.43 o
   1   2   0    13571.74    15775.28    175.73 o
   2   2   0     7317.09     9829.82     93.12 o
   3   2   0     1659.59     1680.84     27.01 o
   4   2   0     8301.32     8308.88     91.49 o
   5   2   0    10197.24    10569.26    115.77 o
   6   2   0     4708.37     4756.98     72.08 o
   7   2   0     1034.57      907.73     36.85 o
   8   2   0      691.84      747.50     41.78 o
   9   2   0     1586.31     1719.14     61.96 o
  10   2   0        0.52        5.54     40.86 o
  11   2   0      398.94      382.74     84.00 o
   1   3   0     2257.26     1426.21     33.05 o
   2   3   0      495.42      438.84     21.39 o
   3   3   0      298.09      188.60      9.25 o
   4   3   0      426.63      491.10     17.69 o
   5   3   0     1170.88      882.48     25.46 o
   6   3   0     6202.11     6349.79     87.88 o
   7   3   0      141.45       62.22     23.41 o
   8   3   0        1.87        0.00     24.70 o
   9   3   0      189.92      115.73     30.31 o
  10   3   0      543.63      561.43     54.65 o
  11   3   0      103.84      113.90     76.21 o
  12   3   0       18.87        8.42     86.53 o
   0   4   0    88706.99    89329.62   1925.28 o
   1   4   0    87275.05    86145.36    974.41 o
   2   4   0    21626.35    22715.73    303.04 o
   3   4   0     6676.77     5854.50     61.83 o
   4   4   0    18923.15    18737.77    173.85 o
   5   4   0     5469.77     4780.65     61.76 o
   6   4   0      924.80     1140.76     34.22 o
   7   4   0     2150.84     1981.89     53.82 o
   8   4   0     3722.25     3551.84     75.96 o
   9   4   0      885.19      865.52     58.69 o
  10   4   0      168.83      264.23     46.48 o
  11   4   0      702.13      664.21     99.37 o
  12   4   0      182.52      218.74     92.63 o
   1   5   0   184842.09   192315.72   2057.39 o
   2   5   0     6692.03     7184.53    118.16 o
   3   5   0    31746.92    31502.48    349.10 o
   4   5   0     1253.30     1375.22     24.35 o
   5   5   0     9065.10     8907.16     98.72 o
   6   5   0    24913.53    23722.00    263.79 o
   7   5   0     1549.20     1583.26     46.18 o
   8   5   0     3620.11     4028.31     79.25 o
   9   5   0      599.01      579.13     52.11 o
  10   5   0     3589.99     3871.60    172.42 o
  11   5   0      958.21     1003.16    107.58 o
  12   5   0     1800.65     1887.38    150.11 o
   0   6   0    97329.57    94594.91   2007.17 o
   1   6   0    13406.16    13762.30    152.43 o
   2   6   0    15690.09    15561.62    206.88 o
   3   6   0      390.57      561.45     31.00 o
   4   6   0    31394.48    30960.56    349.50 o
   5   6   0    11550.54    12150.61    121.67 o
   6   6   0      663.95      728.77     42.61 o
   7   6   0     7784.06     7347.05    111.70 o
   8   6   0      172.71      202.46     24.63 o
   9   6   0     5015.16     5202.65    121.38 o
  10   6   0      212.33      174.74     80.00 o
  11   6   0     2486.62     2763.60    170.53 o
  12   6   0      210.84      114.11     96.42 o
   1   7   0     2519.63     2616.45     38.57 o
   2   7   0     5396.15     5610.16    130.39 o
   3   7   0    12421.97    13302.40    186.53 o
   4   7   0    20284.30    23734.04    315.86 o
   5   7   0     3626.43     4077.26     97.00 o
   6   7   0      420.25      327.82     24.28 o
   7   7   0     3621.35     3824.64     75.97 o
   8   7   0     3725.00     3729.27     69.47 o
   9   7   0      199.04      110.95     69.90 o
  10   7   0      906.92      901.06    102.95 o
  11   7   0       11.64        0.00     83.79 o
  12   7   0      860.44      835.79    121.68 o
   0   8   0      582.61      539.37     42.53 o
   1   8   0    11450.06    10850.86    124.77 o
   2   8   0       86.69       50.08      9.98 o
   3   8   0     2884.50     2806.38     62.77 o
   4   8   0      784.35     1079.62     47.08 o
   5   8   0      845.01      727.36    100.63 o
   6   8   0      858.77      805.12     57.07 o
   7   8   0     1524.76     1308.85    102.32 o
   8   8   0       14.09        3.37     58.74 o
   9   8   0        4.18        0.00     64.42 o
  10   8   0       22.05        0.00     77.68 o
  11   8   0       87.76       34.53     93.26 o
  12   8   0       57.20       61.05     97.90 o
   1   9   0    10036.55     9327.77    110.83 o
   2   9   0     5478.90     6523.52     81.87 o
   3   9   0      146.34       69.15     20.70 o
   4   9   0     1952.72     1856.25     58.38 o
   5   9   0    11297.31    11289.77    219.43 o
   6   9   0     2044.11     2067.50     86.55 o
   7   9   0      314.89      378.19     92.74 o
   8   9   0        7.36        0.00     65.05 o
   9   9   0       35.36       86.74     73.26 o
  10   9   0     1470.80     1504.01    134.74 o
  11   9   0       20.36        0.00     77.68 o
  12   9   0        7.21        0.00     87.58 o
   0  10   0    13884.11    11104.61   1605.90 o
   1  10   0      454.36      321.42     17.46 o
   2  10   0     3671.07     3661.79     54.22 o
   3  10   0       31.35       99.25     24.06 o
   4  10   0    10934.11    10588.16    380.11 o
   5  10   0     5864.78     6738.60    210.32 o
   6  10   0     7048.66     6632.57    159.31 o
   7  10   0     1250.35     1157.89     77.18 o
   8  10   0      398.73      281.90     78.53 o
   9  10   0     3466.98     3729.08    181.26 o
  10  10   0       23.16       18.32     82.11 o
  11  10   0     1023.11     1000.85    129.47 o
  12  10   0       16.87        0.00     88.63 o
   1  11   0    27551.25    26045.35    284.19 o
   2  11   0     2019.21     2197.66     57.22 o
   3  11   0    34266.18    35874.62    352.55 o
   4  11   0     6740.68     7161.71    155.91 o
   5  11   0     9084.07     8946.02    188.49 o
   6  11   0    10736.37    10362.60    216.52 o
   7  11   0      551.18      555.60     63.03 o
   8  11   0     8916.56     8724.90    281.90 o
   9  11   0        2.90       54.11     76.42 o
  10  11   0     2153.71     2240.44    160.63 o
  11  11   0       87.04       62.74     89.47 o
   0  12   0     2614.30     2497.50     98.84 o
   1  12   0        6.42       35.73     16.43 o
   2  12   0    22429.05    22843.07    253.70 o
   3  12   0     5290.05     5648.88     84.35 o
   4  12   0     7390.32     7362.01    161.12 o
   5  12   0     1267.53     1312.78    105.90 o
   6  12   0     2465.85     2361.89    155.47 o
   7  12   0    10237.15    10324.21    228.38 o
   8  12   0      948.33      919.03     78.28 o
   9  12   0     2100.30     1983.59    146.32 o
  10  12   0        2.03        0.00     78.53 o
  11  12   0      989.81      953.06    124.00 o
   1  13   0     6992.54     6425.95     88.65 o
   2  13   0     1068.15     1208.75     34.50 o
   3  13   0    10785.00    11017.70    150.21 o
   4  13   0     6851.91     6773.88    153.68 o
   5  13   0     2480.43     1964.36     83.58 o
   6  13   0     2955.84     2972.26    118.74 o
   7  13   0      816.89      796.44     68.90 o
   8  13   0     3518.63     3605.53    128.17 o
   9  13   0        3.41        0.00     72.84 o
  10  13   0      477.24      398.53    106.74 o
   0  14   0      972.49      858.79     46.45 o
   1  14   0        0.12        0.00     16.62 o
   2  14   0       38.59       57.30     31.65 o
   3  14   0     1677.45     1649.36     49.69 o
   4  14   0      289.01      214.25     41.48 o
   5  14   0      250.35      137.26     53.68 o
   6  14   0       16.00       15.79     47.63 o
   7  14   0      262.73      276.36     63.11 o
   8  14   0       43.66      125.50     57.89 o
   9  14   0      131.13       52.00     83.37 o
  10  14   0       22.63        0.00     85.47 o
   1  15   0     3027.13     3034.55     58.44 o
   2  15   0      734.87      757.70     37.39 o
   3  15   0     1444.29     1557.84     42.35 o
   4  15   0       92.63       13.66     36.93 o
   5  15   0     1359.31     1326.81     79.04 o
   6  15   0     2887.65     2912.90    114.45 o
   7  15   0      160.71      149.80     57.13 o
   8  15   0      326.63      325.54     65.28 o
   9  15   0       10.40        0.00     58.69 o
  10  15   0      216.37      260.42    100.21 o
   0  16   0    11937.19    12282.90    218.68 o
   1  16   0     1797.28     1724.24     53.00 o
   2  16   0    11351.59    12033.73    146.94 o
   3  16   0     5452.78     5448.74     89.77 o
   4  16   0     2879.02     3046.67    105.07 o
   5  16   0     3799.80     3795.15    124.42 o
   6  16   0     3787.69     3784.27    129.92 o
   7  16   0     3352.68     3417.92    128.62 o
   8  16   0        2.05        0.00     52.55 o
   9  16   0     2308.32     2469.84    126.66 o
   1  17   0    10457.54    11020.37    164.49 o
   2  17   0      228.94      256.62     27.20 o
   3  17   0     4711.82     4765.99     84.33 o
   4  17   0     5129.01     5284.22    182.00 o
   5  17   0     3261.50     3676.49    185.79 o
   6  17   0     3091.93     3174.46    118.49 o
   7  17   0      295.12      346.37     81.47 o
   8  17   0     2469.52     2326.54    119.07 o
   9  17   0       49.68       36.99     65.65 o
   0  18   0     4861.59     4356.66    156.21 o
   1  18   0     1050.92      911.90     67.51 o
   2  18   0     5789.02     5747.32     87.12 o
   3  18   0     1311.49     1370.13     47.33 o
   4  18   0     3745.01     4047.15    283.16 o
   5  18   0     1506.11     1693.51     92.89 o
   6  18   0      530.85      457.37     64.43 o
   7  18   0     1479.71     1461.15    186.00 o
   8  18   0      190.96      128.97     82.84 o
   9  18   0     1040.38     1130.11    142.11 o
   1  19   0      329.99      282.18     49.85 o
   2  19   0     1346.99     1403.75     52.63 o
   3  19   0      827.03      935.89     55.91 o
   4  19   0       29.13        9.64     46.54 o
   5  19   0      137.59       10.55     76.53 o
   6  19   0      105.37      117.33     52.82 o
   7  19   0        2.44        0.00     54.04 o
   8  19   0      121.16      127.47     67.14 o
   9  19   0        0.34        0.00     97.26 o
   0  20   0        3.77       26.74     54.32 o
   1  20   0        9.09       14.00     35.73 o
   2  20   0     1440.75     1536.76     75.01 o
   3  20   0      176.15      169.89     39.62 o
   4  20   0       14.63        0.00     57.47 o
   5  20   0      147.56       81.25     61.37 o
   6  20   0       74.69       79.97     58.21 o
   7  20   0      453.59      457.20     74.94 o
   8  20   0        2.09        0.00     87.79 o
   2  21   0      975.89     1122.99     78.63 o
   3  21   0     3287.05     3450.97    175.37 o
   4  21   0      438.25      294.29     64.95 o
   5  21   0      130.14      198.80     60.16 o
   6  21   0     1458.31     1585.32    105.25 o
   7  21   0      315.32      353.21     73.53 o
   8  21   0      626.69      749.69    124.42 o
   0  22   0     3615.52     3910.34    168.00 o
   1  22   0      343.50      371.37     68.84 o
   2  22   0     4486.06     4870.89    163.90 o
   3  22   0      699.27      738.11     97.68 o
   4  22   0     1354.58     1443.68     95.20 o
   5  22   0     1533.87     1694.36    105.39 o
   6  22   0      195.07      292.28     67.66 o
   7  22   0     1164.13     1101.06    135.58 o
   1  23   0     2617.56     2386.54    126.53 o
   2  23   0      139.78      171.16     73.90 o
   3  23   0     2016.54     2233.07    150.53 o
   4  23   0      605.54      472.87     70.01 o
   5  23   0      844.45     1022.80    161.58 o
   6  23   0      789.80      752.95    120.74 o
   7  23   0      188.62      188.42    106.53 o
   0  24   0     1217.76     1107.38    100.00 o
   1  24   0      115.52      128.05     41.90 o
   2  24   0      968.43     1141.27    114.74 o
   3  24   0       95.87      102.53     87.16 o
   4  24   0      938.94     1142.80    103.79 o
   5  24   0      513.42      493.00     76.47 o
   6  24   0       66.06       85.68     91.79 o
   1  25   0       79.74       97.90     77.68 o
   2  25   0        0.80        0.00     71.58 o
   3  25   0      388.59      426.74    105.26 o
   4  25   0       62.29      185.56     68.52 o
   5  25   0        4.65        0.00     63.09 o
   6  25   0       78.50       60.84     94.74 o
   1  26   0        1.48        0.00     73.26 o
   2  26   0        7.16        0.00     82.32 o
   3  26   0      162.18       55.37     82.95 o
   4  26   0       63.20       66.73     64.74 o
   5  26   0      168.99      196.00     99.79 o
   1  27   0     1032.17     1017.27    113.26 o
   2  27   0       22.72        0.00     80.63 o
   3  27   0      199.07      107.37     94.32 o
   4  27   0      262.58      318.25     75.77 o
   2  28   0      506.14      418.74    102.53 o
 -11   1   1       26.95        0.00     44.12 o
 -10   1   1     1745.17     1589.00    109.05 o
  -9   1   1      330.79      392.00     37.53 o
  -8   1   1     1428.42     1274.42     43.57 o
  -7   1   1      233.76      207.46     21.78 o
  -6   1   1     4166.25     4349.44     57.71 o
  -5   1   1     3414.74     3876.82     54.14 o
  -4   1   1     4476.09     3709.81     48.16 o
  -3   1   1    25373.73    24470.80    236.49 o
  -2   1   1     3416.30     3808.53     39.40 o
  -1   1   1    58897.59    63216.63   1961.17 o
   1   1   1     4808.40     6186.81     64.84 o
   2   1   1    10126.86    10194.42    103.48 o
   3   1   1     4822.00     4525.00     54.08 o
   4   1   1     1149.04     1370.87     28.65 o
   5   1   1    13292.73    11894.14    129.45 o
   6   1   1     2714.30     2799.50     55.97 o
   7   1   1       28.73        0.00     19.55 o
   8   1   1     4097.19     3853.45     95.19 o
   9   1   1      572.87      524.06     51.31 o
  10   1   1     2130.59     2113.35     90.42 o
  11   1   1       16.57        0.00     66.32 o
 -12   2   1      395.94      503.79     90.95 o
 -11   2   1     2819.93     2854.33    152.42 o
 -10   2   1       56.45      122.45     43.70 o
  -9   2   1     7902.34     7978.48    133.04 o
  -8   2   1      585.70      419.37     32.53 o
  -7   2   1     6538.14     6955.67     96.87 o
  -6   2   1    13811.47    14277.37    153.02 o
  -5   2   1    10933.54    11390.58    122.65 o
  -4   2   1    29372.05    32035.06    308.69 o
  -3   2   1    18518.43    21192.87    190.69 o
  -2   2   1    17412.15    17826.22    163.32 o
  -1   2   1    15764.32    18912.42    222.73 o
   0   2   1    89054.53    98246.13   2130.57 o
   1   2   1    21320.01    22242.02    203.77 o
   2   2   1     2625.31     2042.43     28.11 o
   3   2   1      840.93      670.62     28.64 o
   4   2   1    10498.88    10630.59    113.91 o
   5   2   1     6408.31     6792.08     82.25 o
   6   2   1      612.15      764.00     32.61 o
   7   2   1     5832.30     5595.79     86.19 o
   8   2   1     3170.67     3161.48     74.69 o
   9   2   1     5284.00     5173.63    170.74 o
  10   2   1       95.49      181.83     46.33 o
  11   2   1     1520.54     1573.69    128.21 o
 -12   3   1     1628.95     1666.33    141.26 o
 -11   3   1      932.31      994.11     97.90 o
 -10   3   1     5139.40     5259.46    130.54 o
  -9   3   1        3.20       48.36     29.04 o
  -8   3   1     9851.53     9981.27    150.13 o
  -7   3   1      425.63      363.13     23.89 o
  -6   3   1    22994.18    23029.14    232.88 o
  -5   3   1    21467.74    23675.76    235.38 o
  -4   3   1    26086.32    23537.96    213.30 o
  -3   3   1    59423.67    57015.80    507.70 o
  -2   3   1    14055.36    14110.88    183.71 o
  -1   3   1    43738.05    46124.70    519.68 o
   0   3   1     2392.81     1775.37     45.98 o
   1   3   1    29220.71    31724.29    314.61 o
   2   3   1    32892.51    35636.40    939.69 o
   3   3   1    63629.06    65185.96    617.32 o
   4   3   1     6313.53     5953.55     70.59 o
   5   3   1     3486.62     2705.46     43.93 o
   6   3   1    27942.35    27949.38    308.30 o
   7   3   1     2640.24     2527.97     62.36 o
   8   3   1     4329.58     4649.83     91.32 o
   9   3   1      310.29      288.96     45.55 o
  10   3   1     3847.09     3728.37    109.62 o
  11   3   1      688.59      787.16    100.42 o
 -12   4   1      294.94      242.95     86.11 o
 -11   4   1     2004.01     2301.28    148.63 o
 -10   4   1       64.35        0.00     39.71 o
  -9   4   1     2971.19     3168.01    114.33 o
  -8   4   1     1417.81     1148.96     47.45 o
  -7   4   1    13941.66    13254.57    182.45 o
  -6   4   1     6451.70     6213.07     84.66 o
  -5   4   1     9669.70    10163.28    103.45 o
  -4   4   1    12157.05    13158.58    126.00 o
  -3   4   1    30980.25    31418.39    345.94 o
  -2   4   1   156392.81   168487.02   2510.07 o
  -1   4   1     6023.72     6181.39     94.11 o
   0   4   1     2005.79     1582.12     37.76 o
   1   4   1    37135.78    39504.86    386.74 o
   2   4   1    44831.16    45634.26    409.58 o
   3   4   1      245.38      249.44     14.60 o
   4   4   1     6784.45     7621.50     86.23 o
   5   4   1     2314.38     2349.45     40.72 o
   6   4   1      409.44      399.86     22.90 o
   7   4   1    17129.14    16774.01    227.14 o
   8   4   1     2078.23     1897.36     57.73 o
   9   4   1     2010.85     1822.21    247.37 o
  10   4   1      164.43      280.21     79.37 o
  11   4   1     1388.09     1428.01    132.42 o
  12   4   1      149.36       48.42     88.84 o
 -12   5   1      205.47      154.11     91.79 o
 -11   5   1       13.59       41.26     71.16 o
 -10   5   1      249.78      253.26     79.58 o
  -9   5   1     1010.91      906.96     56.12 o
  -8   5   1     2717.36     2713.24     52.71 o
  -7   5   1       10.32        0.00     19.24 o
  -6   5   1     7928.61     8947.58    112.44 o
  -5   5   1      392.74      446.65     17.15 o
  -4   5   1    15455.71    14172.68    144.79 o
  -3   5   1     4336.36     5148.77     84.58 o
  -2   5   1      455.29      407.87     25.37 o
  -1   5   1    16457.97    16929.44    184.31 o
   0   5   1    21554.46    18805.47   1434.05 o
   1   5   1     7871.83     8939.95    102.32 o
   2   5   1     1817.01     1630.58     38.71 o
   3   5   1    27725.96    29919.88    271.30 o
   4   5   1       15.40       28.18     12.08 o
   5   5   1    12905.00    13401.30    143.07 o
   6   5   1     4377.51     4146.49     72.81 o
   7   5   1     2798.46     2372.65     75.62 o
   8   5   1     4620.74     4271.11     84.22 o
   9   5   1        0.14        0.00     40.53 o
  10   5   1      569.31      524.85     87.37 o
  11   5   1        8.31        0.00     79.79 o
  12   5   1      325.05      286.32    102.53 o
 -12   6   1      127.17       53.05     84.21 o
 -11   6   1       60.53      148.00     86.95 o
 -10   6   1        0.10        0.00     70.32 o
  -9   6   1      648.25      729.08     76.95 o
  -8   6   1      591.77      570.35     34.02 o
  -7   6   1      486.98      580.84     30.37 o
  -6   6   1     1592.97     1315.14     31.51 o
  -5   6   1      134.40      258.63     17.61 o
  -4   6   1    11713.39    11094.74    162.41 o
  -3   6   1     1833.63     1745.30     44.01 o
  -2   6   1       15.67        2.45      6.47 o
  -1   6   1    23697.89    24783.43    265.47 o
   0   6   1    13798.61    14155.37    638.70 o
   1   6   1     2793.92     2971.85     46.10 o
   2   6   1     3152.70     3324.98     42.43 o
   3   6   1     6114.81     6508.33     91.03 o
   4   6   1     2098.16     1850.67     43.40 o
   5   6   1      232.93      207.77     13.85 o
   6   6   1       71.65        3.18     21.44 o
   7   6   1      386.93      414.78     29.88 o
   8   6   1      692.91      704.31     38.49 o
   9   6   1      973.04      994.41     61.96 o
  10   6   1       10.71        0.00     74.74 o
  11   6   1      241.89      298.53     90.74 o
  12   6   1       54.38        0.00     82.74 o
 -12   7   1      505.83      439.16    101.05 o
 -11   7   1       43.13        0.00     74.32 o
 -10   7   1     2281.41     2124.86    140.21 o
  -9   7   1       11.66       62.03     31.07 o
  -8   7   1     2333.42     2418.79     57.87 o
  -7   7   1      182.58      285.17     19.12 o
  -6   7   1      490.95      475.63     22.40 o
  -5   7   1    30771.72    30305.23    628.86 o
  -4   7   1     7717.37     6941.39    115.01 o
  -3   7   1     9603.65     9439.59    166.29 o
  -2   7   1    20965.74    19917.11    218.65 o
  -1   7   1     2262.47     2361.52     36.33 o
   0   7   1       18.16       90.90     19.84 o
   1   7   1    59152.90    59869.61    626.68 o
   2   7   1      447.38      663.24     23.44 o
   3   7   1     9899.77     9602.14    142.94 o
   4   7   1     4502.48     4432.17     75.85 o
   5   7   1     3021.19     3196.33     98.38 o
   6   7   1     6696.54     6377.74     95.67 o
   7   7   1       89.01       47.68     18.14 o
   8   7   1     1679.70     1826.31     74.00 o
   9   7   1      100.85      135.16     69.05 o
  10   7   1     2562.56     2514.96    162.74 o
  11   7   1       82.90        0.00     80.63 o
  12   7   1      237.56      137.05     98.74 o
 -12   8   1      451.31      326.74    103.79 o
 -11   8   1     2128.18     1972.22    150.74 o
 -10   8   1       17.54       43.58     72.84 o
  -9   8   1     7696.52     7756.89    260.00 o
  -8   8   1     3315.20     3270.21    115.16 o
  -7   8   1     2494.74     2737.24    176.32 o
  -6   8   1    10990.54    11386.25    223.59 o
  -5   8   1    20158.19    20040.23    278.04 o
  -4   8   1    22810.83    22801.47    305.83 o
  -3   8   1    67615.32    64447.75    796.59 o
  -2   8   1    24098.57    23031.63    250.33 o
  -1   8   1     2062.16     2050.42     35.09 o
   0   8   1    57279.65    58976.82    709.84 o
   1   8   1     3576.73     3081.36     40.19 o
   2   8   1    49859.35    52924.73    506.40 o
   3   8   1    14057.11    15415.35    214.71 o
   4   8   1    14262.12    15945.34    226.74 o
   5   8   1     9941.49     9249.05    368.32 o
   6   8   1    11967.22    11696.93    232.51 o
   7   8   1     3147.62     3424.48     77.30 o
   8   8   1       83.66      150.63     49.16 o
   9   8   1     5448.88     5809.51    224.00 o
  10   8   1       18.12        0.00     84.63 o
  11   8   1     2239.29     2447.38    168.63 o
  12   8   1       82.18       52.84     93.90 o
 -12   9   1      848.81      821.27    123.58 o
 -11   9   1       15.54        0.00     79.58 o
 -10   9   1     2906.77     2988.86    168.84 o
  -9   9   1      203.98      247.79     76.63 o
  -8   9   1    10679.29    11846.60    336.21 o
  -7   9   1     1232.52     1416.10     76.54 o
  -6   9   1     2940.18     3183.91    100.14 o
  -5   9   1     6115.72     6416.00    144.38 o
  -4   9   1    36669.89    35241.25    455.92 o
  -3   9   1    36277.71    38264.02    586.08 o
  -2   9   1     7099.44     7316.59     90.13 o
  -1   9   1     7014.19     7234.30     89.45 o
   0   9   1     7295.57     6372.93     93.06 o
   1   9   1    27665.24    28512.52    363.18 o
   2   9   1     5396.27     5120.50     67.63 o
   3   9   1    22861.93    24781.66    328.62 o
   4   9   1    14447.45    14198.21    207.42 o
   5   9   1     9171.54     9669.41    195.76 o
   6   9   1     7231.04     6491.68    156.88 o
   7   9   1       72.17      110.95     62.32 o
   8   9   1     7240.95     7648.68    253.48 o
   9   9   1       90.61      127.37     76.21 o
  10   9   1     3003.39     3014.76    176.42 o
  11   9   1        9.31        8.84     87.79 o
 -12  10   1      172.54      159.79     95.58 o
 -11  10   1      668.11      495.79    111.79 o
 -10  10   1        3.95        0.00     77.26 o
  -9  10   1     1655.96     1517.06    128.21 o
  -8  10   1      990.06     1090.74     77.24 o
  -7  10   1     8043.45     8013.16    185.93 o
  -6  10   1     1177.89     1025.30    107.05 o
  -5  10   1     2268.31     2489.72     86.27 o
  -4  10   1     2242.75     2661.51     68.97 o
  -3  10   1     9616.80     8765.40    107.05 o
  -2  10   1    21316.77    21506.88    236.68 o
  -1  10   1     6173.04     7069.00     89.35 o
   0  10   1       87.26      145.74     16.81 o
   1  10   1     8797.02     8282.58    102.10 o
   2  10   1    28849.42    32004.78    344.54 o
   3  10   1    13144.01    13346.69    194.13 o
   4  10   1     7595.23     7931.79    166.22 o
   5  10   1      373.40      343.99     45.79 o
   6  10   1     2772.71     2768.24    100.64 o
   7  10   1    10057.10    10487.22    308.00 o
   8  10   1        5.24       33.26     69.05 o
   9  10   1     1288.75     1106.32    113.47 o
  10  10   1       18.79        0.00     85.68 o
  11  10   1      771.04      697.27    121.68 o
 -11  11   1       32.07       56.21     93.68 o
 -10  11   1       35.92        0.00     80.21 o
  -9  11   1        0.32        0.00     72.84 o
  -8  11   1        5.36       64.11     51.72 o
  -7  11   1        0.27        0.00     89.05 o
  -6  11   1      220.12      206.52     51.37 o
  -5  11   1      629.47      506.59     46.39 o
  -4  11   1     1037.55     1130.25     61.47 o
  -3  11   1      679.12      745.36     54.86 o
  -2  11   1    11294.34    10154.51    122.60 o
  -1  11   1     3079.84     3226.12     52.78 o
   0  11   1      323.88      414.78     22.84 o
   1  11   1      372.49      213.49     18.03 o
   2  11   1     3425.84     3480.75     53.99 o
   3  11   1      227.69      219.07     29.70 o
   4  11   1       33.08       13.31     31.71 o
   5  11   1       11.00        0.00     60.84 o
   6  11   1      254.91      216.62     45.08 o
   7  11   1      285.59      308.43     81.05 o
   8  11   1      183.36      148.84     78.53 o
   9  11   1        8.66        0.00     72.63 o
  10  11   1        1.03        0.00     77.68 o
  11  11   1        7.39        0.00     86.95 o
 -11  12   1      262.73      329.90    107.16 o
 -10  12   1       21.57        1.26     79.16 o
  -9  12   1      155.09      156.00     82.32 o
  -8  12   1      331.00      386.41     65.12 o
  -7  12   1     3360.09     3316.24    184.74 o
  -6  12   1       37.54        0.00     37.02 o
  -5  12   1       35.91        0.00     32.10 o
  -4  12   1     2692.00     2967.87     93.22 o
  -3  12   1     3125.41     2637.52     45.34 o
  -2  12   1     9311.22     9712.86    120.33 o
  -1  12   1     6198.30     6573.42     88.57 o
   0  12   1     8088.81     8209.06    120.85 o
   1  12   1     2529.84     2666.66     48.67 o
   2  12   1    21839.60    21763.21    242.88 o
   3  12   1       77.48       82.81     13.84 o
   4  12   1     1963.43     1890.18     75.99 o
   5  12   1     1342.80     1151.20    138.21 o
   6  12   1       71.71       42.05     43.76 o
   7  12   1     3580.95     3453.66    122.29 o
   8  12   1      105.59       98.32     74.95 o
   9  12   1      392.05      398.95     93.90 o
  10  12   1       70.86       18.95     85.26 o
  11  12   1      249.67      434.32    108.00 o
 -11  13   1      299.80      342.74    101.90 o
 -10  13   1      607.36      514.53    102.11 o
  -9  13   1       44.46        4.96     51.56 o
  -8  13   1     5383.18     5864.17    169.67 o
  -7  13   1     1218.71     1167.78     79.09 o
  -6  13   1     5624.67     5615.98    149.09 o
  -5  13   1      805.57      805.49     57.35 o
  -4  13   1     3473.93     3228.55    136.63 o
  -3  13   1    16595.69    17106.03    223.01 o
  -2  13   1     9365.65     9823.83    122.99 o
  -1  13   1     5160.43     4826.47     72.00 o
   0  13   1       86.26       23.77     12.60 o
   1  13   1    16236.66    16841.71    194.46 o
   2  13   1     1819.47     1443.85     37.37 o
   3  13   1    13658.13    13506.28    161.13 o
   4  13   1     1479.10     1268.96     69.00 o
   5  13   1      287.64      159.04     59.58 o
   6  13   1     9124.84     8777.88    226.74 o
   7  13   1     3605.07     3841.73    235.16 o
   8  13   1     2097.88     2301.07    151.16 o
   9  13   1       84.46       49.47     81.26 o
  10  13   1      467.68      488.00    106.11 o
 -10  14   1       60.56       12.21     84.42 o
  -9  14   1     1811.22     1744.04    104.88 o
  -8  14   1      399.54      457.77     67.81 o
  -7  14   1     9123.51     9001.45    212.52 o
  -6  14   1     1574.78     1417.91     80.63 o
  -5  14   1     1474.99     1324.81     69.53 o
  -4  14   1     1758.96     2018.93     80.32 o
  -3  14   1     7063.19     6663.27     86.20 o
  -2  14   1    18745.46    18697.27    214.90 o
  -1  14   1       63.79       92.21     18.65 o
   0  14   1     6080.68     6712.81    107.47 o
   1  14   1        3.28       48.75     17.91 o
   2  14   1    36056.41    37910.24    470.73 o
   3  14   1     7406.99     8067.03    160.93 o
   4  14   1      830.89      615.74     49.19 o
   5  14   1     2424.37     2508.58     96.93 o
   6  14   1     4750.91     4598.83    140.06 o
   7  14   1     9841.08     9680.84    225.54 o
   8  14   1      223.07      219.95     62.74 o
   9  14   1     1433.10     1573.69    144.21 o
  10  14   1       67.59        0.00     84.21 o
 -10  15   1     1418.48     1531.38    145.05 o
  -9  15   1        0.67        0.00     55.54 o
  -8  15   1     3582.40     3668.01    136.06 o
  -7  15   1     1211.22     1232.81     86.34 o
  -6  15   1     1898.60     1745.32     86.93 o
  -5  15   1     1698.70     1699.39     83.73 o
  -4  15   1     4378.30     4110.23    201.47 o
  -3  15   1     7469.83     7244.07     93.96 o
  -2  15   1       20.10       66.23     26.91 o
  -1  15   1     7115.58     7535.99    103.83 o
   0  15   1      438.79      329.68     23.57 o
   1  15   1    16131.71    16469.03    194.60 o
   2  15   1     1038.92     1343.26     86.52 o
   3  15   1     3740.10     3829.99     62.45 o
   4  15   1     1347.70     1339.76     73.56 o
   5  15   1     2618.19     2402.64     98.75 o
   6  15   1     4210.98     4178.43    136.24 o
   7  15   1      585.86      644.73    120.63 o
   8  15   1     1567.32     1444.82     97.55 o
   9  15   1        4.91        0.00     80.63 o
  -9  16   1      503.42      461.10     90.42 o
  -8  16   1      119.59      148.66     58.34 o
  -7  16   1      596.57      609.37     68.98 o
  -6  16   1       62.83        0.00     48.61 o
  -5  16   1      210.31      150.91     50.32 o
  -4  16   1      375.35      307.29     23.24 o
  -3  16   1     1015.24      884.72     36.79 o
  -2  16   1     2286.43     2537.61     61.54 o
  -1  16   1      268.70      241.15     25.22 o
   0  16   1     2397.39     2275.98     54.49 o
   1  16   1     1028.24     1386.14     49.06 o
   2  16   1     1526.97     1429.30     49.81 o
   3  16   1      231.38      197.29     22.41 o
   4  16   1     1181.60     1085.01     73.75 o
   5  16   1      436.98      417.32     63.16 o
   6  16   1      638.17      553.66     66.45 o
   7  16   1      861.28      643.31    138.21 o
   8  16   1       82.62       94.50     57.28 o
   9  16   1      555.29      731.58    117.90 o
  -9  17   1      118.79      104.03     78.74 o
  -8  17   1       60.66       81.08     58.48 o
  -7  17   1       50.54        0.00     51.36 o
  -6  17   1        3.58        0.00     46.33 o
  -5  17   1       47.07       38.17     48.01 o
  -4  17   1      572.41      822.79     43.79 o
  -3  17   1      294.34      304.26     26.20 o
  -2  17   1     1794.25     1687.53     61.77 o
  -1  17   1       14.54        0.00     26.39 o
   0  17   1       31.43        0.00     22.43 o
   1  17   1      174.72       80.63     23.59 o
   2  17   1     1214.80     1266.30     48.72 o
   3  17   1        0.51        0.00     20.89 o
   4  17   1     1341.49     1058.01     73.76 o
   5  17   1      264.90      181.29     53.65 o
   6  17   1       17.32       12.92     48.07 o
   7  17   1       19.64       41.30     60.53 o
   8  17   1      336.13      383.22     72.91 o
   9  17   1        4.33        0.00     92.84 o
  -9  18   1      891.41     1096.65     95.99 o
  -8  18   1        1.06        0.00     57.22 o
  -7  18   1      506.26      432.45     67.07 o
  -6  18   1     1214.55     1196.85     81.80 o
  -5  18   1     1161.74     1115.33     76.88 o
  -4  18   1      197.00      232.00     32.19 o
  -3  18   1     1270.78     1243.82     45.89 o
  -2  18   1      908.26     1024.88     47.36 o
  -1  18   1     4992.08     4441.66    109.56 o
   0  18   1     1916.04     1795.91     60.88 o
   1  18   1     2289.37     2358.99     56.28 o
   2  18   1     2090.28     2083.07     59.87 o
   3  18   1     3747.18     3924.34     76.61 o
   4  18   1       82.97      154.25     54.84 o
   5  18   1      973.58     1019.12     75.60 o
   6  18   1     1323.62     1390.41     92.13 o
   7  18   1      782.95      770.63    132.84 o
   8  18   1       93.26       73.91     66.01 o
   9  18   1      395.96      291.58    110.95 o
  -9  19   1        1.68       79.16     99.37 o
  -8  19   1     1978.33     2087.14    118.79 o
  -7  19   1      463.34      600.44     82.74 o
  -6  19   1     1392.93     1288.76     86.93 o
  -5  19   1     1137.48      822.88     71.01 o
  -4  19   1     3649.05     3779.81    173.69 o
  -3  19   1     3754.43     3718.54     99.16 o
  -2  19   1        9.29        0.00     25.84 o
  -1  19   1     2084.22     2014.61     75.58 o
   0  19   1       91.73      142.55     39.49 o
   1  19   1     5190.02     5626.61     90.46 o
   2  19   1      718.84      631.93     36.95 o
   3  19   1     2155.15     2498.97     80.11 o
   4  19   1     2277.02     2526.22    105.00 o
   5  19   1     1931.47     1935.99    123.90 o
   6  19   1     1859.07     1880.99    105.88 o
   7  19   1      703.10      751.95    106.74 o
   8  19   1     1560.43     1727.05    114.86 o
  -8  20   1      230.25      271.67     72.64 o
  -7  20   1     1812.31     2060.76    114.77 o
  -6  20   1      582.15      593.63     76.63 o
  -5  20   1     1950.27     1723.82    122.21 o
  -4  20   1     1816.02     2145.07    141.26 o
  -3  20   1     1253.49     1252.55     66.16 o
  -2  20   1     4689.88     4461.75     92.68 o
  -1  20   1        3.94        0.00     32.74 o
   0  20   1     3329.68     3971.01    109.92 o
   1  20   1      511.65      530.78     38.09 o
   2  20   1     5480.95     5585.83    132.18 o
   3  20   1     1744.98     2045.28    136.21 o
   4  20   1     1403.21     1472.14     89.28 o
   5  20   1     1326.11     1278.67     97.26 o
   6  20   1     1068.84     1049.24    143.90 o
   7  20   1     2335.85     2445.13    125.68 o
   8  20   1      111.52      191.16    106.53 o
  -8  21   1      819.74      814.53    127.58 o
  -7  21   1        4.00        0.00     60.22 o
  -6  21   1     1458.09     1564.61    104.20 o
  -5  21   1      439.31      491.55     78.32 o
  -4  21   1     1323.68     1127.38    113.26 o
  -3  21   1      959.52      979.59    109.05 o
  -2  21   1      212.44      221.69     50.21 o
  -1  21   1     3965.29     4596.66    166.74 o
   0  21   1      104.45      155.43     42.99 o
   1  21   1     3957.34     4340.21    118.74 o
   2  21   1      267.60      256.22     55.26 o
   3  21   1     1110.09     1315.38    125.26 o
   4  21   1     1110.00      969.89     77.11 o
   5  21   1     1220.99     1189.11     85.22 o
   6  21   1     1183.06     1214.67     91.55 o
   7  21   1       68.32        0.00     63.57 o
   8  21   1      589.84      647.58    126.74 o
  -7  22   1        3.27        0.00     59.57 o
  -6  22   1       93.69       45.17     63.53 o
  -5  22   1      486.56      467.58     70.41 o
  -4  22   1        6.95        0.00     77.26 o
  -3  22   1       53.36        0.00     68.00 o
  -2  22   1        3.37        0.00     58.63 o
  -1  22   1       70.83       53.35     38.39 o
   0  22   1     2747.22     3164.41    106.77 o
   1  22   1      327.78      283.69     48.97 o
   2  22   1       15.66        0.00     68.84 o
   3  22   1       70.01       46.11     75.58 o
   4  22   1      136.00      140.84     57.33 o
   5  22   1      857.94     1000.98     88.42 o
   6  22   1       27.32        0.00     58.78 o
   7  22   1        9.35       39.58     92.63 o
  -7  23   1      108.58       52.63     91.37 o
  -6  23   1       14.54        0.00     70.84 o
  -5  23   1        4.25        0.00     58.03 o
  -4  23   1       24.11       11.37     80.00 o
  -3  23   1     1086.37     1385.69    135.58 o
  -2  23   1       88.01       88.63     73.26 o
  -1  23   1       60.87        0.00     41.80 o
   0  23   1        9.03       54.07     44.50 o
   1  23   1      194.29      206.22     71.68 o
   2  23   1      190.43       63.16     72.42 o
   3  23   1      427.96      502.32     95.79 o
   4  23   1       11.45        0.00     55.16 o
   5  23   1        5.82        0.00     57.20 o
   6  23   1       34.49        0.00     69.79 o
   7  23   1       61.33       21.89     96.00 o
  -6  24   1      349.36      316.94     76.52 o
  -5  24   1      846.51     1065.60     92.96 o
  -4  24   1      960.49     1205.48    124.21 o
  -3  24   1      816.64      948.85    109.68 o
  -2  24   1     1425.22     1487.17    125.47 o
  -1  24   1        9.09        0.00     44.45 o
   0  24   1     1409.01     1695.64    182.53 o
   1  24   1        5.75        0.00     31.79 o
   2  24   1     1401.36     1779.38    145.47 o
   3  24   1      426.71      324.21     97.05 o
   4  24   1      598.87      480.45     72.04 o
   5  24   1      200.41      173.34     78.21 o
   6  24   1      735.86      797.90    128.84 o
  -6  25   1      755.66      602.11    120.21 o
  -5  25   1      769.26      853.53     87.96 o
  -4  25   1     1233.78     1384.48     99.88 o
  -3  25   1     1066.73     1277.06    123.79 o
  -2  25   1      447.07      324.63     87.58 o
  -1  25   1     2749.63     3314.34    168.21 o
   0  25   1        0.29       16.18     48.38 o
   1  25   1     2631.35      138.95     43.58 o
   2  25   1      201.11       15.16     78.11 o
   3  25   1     1332.21     1659.59    154.32 o
   4  25   1      777.20      868.91     85.91 o
   5  25   1      956.25     1045.99     93.03 o
   6  25   1      617.03      682.95    128.21 o
  -5  26   1      564.64      631.58    123.79 o
  -4  26   1      619.10      607.72     80.00 o
  -3  26   1      204.18      277.05     95.16 o
  -2  26   1     1459.57     1956.01    150.95 o
  -1  26   1      318.61      496.00     93.47 o
   0  26   1     2213.28     2905.70    165.90 o
   1  26   1       55.89        0.00     56.00 o
   2  26   1     1343.52     1580.22    146.74 o
   3  26   1      126.51      113.19     62.12 o
   4  26   1      822.28      936.92    108.95 o
   5  26   1      500.65      604.21    124.00 o
  -4  27   1       15.29        0.00     64.69 o
  -3  27   1      180.87       30.32     83.79 o
  -2  27   1      128.38      115.16     82.32 o
   1  27   1      373.43      286.53     90.32 o
   2  27   1        2.55        0.00     77.68 o
   3  27   1      389.11      440.65     86.32 o
   4  27   1       88.09       53.68     97.05 o
  -2  28   1        0.93        0.00     52.00 o
   2  28   1        2.71        0.00     85.26 o
 -11   0   2     2878.12     2951.60    147.37 o
 -10   0   2       34.13      116.21     60.00 o
  -9   0   2    13803.05    13412.09    340.21 o
  -8   0   2       48.55       24.89     29.37 o
  -7   0   2    11299.56    11772.08    282.21 o
  -6   0   2     3352.27     3720.48     74.41 o
  -5   0   2    40177.88    43686.55    543.98 o
  -4   0   2     1910.42     1890.98     40.77 o
  -3   0   2    55878.07    61261.71    755.86 o
  -2   0   2     8417.42     9334.90    167.98 o
  -1   0   2    13838.28    16717.57    592.85 o
   0   0   2   183912.34   177005.80   2946.32 o
   1   0   2    33199.04    35880.44    537.03 o
   2   0   2    36794.92    36372.58    748.74 o
   3   0   2      232.17      166.10     19.64 o
   4   0   2    15014.30    11962.14    197.62 o
   5   0   2    10135.10     9906.25    174.25 o
   6   0   2     8558.47     8372.43    195.90 o
   7   0   2     3284.22     2700.99     82.47 o
   8   0   2      661.72      740.22     76.00 o
   9   0   2     8795.41     9302.80    270.53 o
  10   0   2      117.38      118.32     69.68 o
 -12   1   2      875.86      827.37     99.16 o
 -11   1   2      325.73      313.78     50.23 o
 -10   1   2     6233.30     6574.44    148.74 o
  -9   1   2      144.21      164.12     32.27 o
  -8   1   2     9084.23     8353.32    114.42 o
  -7   1   2     2829.38     2908.63     54.97 o
  -6   1   2    44764.84    45247.64    400.99 o
  -5   1   2    25979.84    26532.32    240.56 o
  -4   1   2      528.87      477.91     16.05 o
  -3   1   2     6467.79     7340.36     66.43 o
  -2   1   2    66653.84    66607.84    675.46 o
  -1   1   2   173356.84   171558.42   5438.52 o
   0   1   2     8285.97     9356.28    173.57 o
   1   1   2     1418.24     1290.01     44.52 o
   2   1   2    13984.73    14813.91    163.02 o
   3   1   2    31430.56    28353.03    303.39 o
   4   1   2    27957.46    29070.50    313.76 o
   5   1   2    20546.02    20992.11    214.34 o
   6   1   2    10377.88     9781.02    138.84 o
   7   1   2      193.63      196.42     26.89 o
   8   1   2     7032.99     6934.86    123.06 o
   9   1   2        5.95       17.09     38.73 o
  10   1   2     3423.79     3710.04    115.51 o
  11   1   2       85.42        4.84     71.58 o
 -12   2   2      311.12      368.00     86.32 o
 -11   2   2      138.75       88.09     47.86 o
 -10   2   2      379.10      460.49     50.24 o
  -9   2   2      903.43      751.13     42.01 o
  -8   2   2      176.36      137.74     26.12 o
  -7   2   2      485.45      532.39     25.82 o
  -6   2   2     2398.51     2813.47     47.20 o
  -5   2   2     7528.41     7697.97     87.87 o
  -4   2   2     5614.10     5993.58     58.38 o
  -3   2   2    21623.68    22875.23    204.83 o
  -2   2   2    10406.96    10630.06    151.48 o
  -1   2   2    10469.81    12740.28    461.16 o
   0   2   2     4301.87     3740.53     60.93 o
   1   2   2    12781.76    13766.97    167.68 o
   2   2   2    18781.91    19496.16    191.27 o
   3   2   2      145.38      134.99     12.55 o
   4   2   2     3006.14     3097.88     46.12 o
   5   2   2       37.04       45.63     14.83 o
   6   2   2     3486.84     3410.46     61.51 o
   7   2   2     3210.33     2608.86     65.81 o
   8   2   2      371.09      365.54     36.32 o
   9   2   2      586.45      660.27     68.63 o
  10   2   2       17.03       38.76     45.02 o
  11   2   2      293.59      221.69     82.11 o
 -12   3   2        7.12        0.00     74.11 o
 -11   3   2       57.18       20.84     68.42 o
 -10   3   2        1.74        0.00     36.52 o
  -9   3   2       88.46       12.06     25.51 o
  -8   3   2        7.17        0.00     22.06 o
  -7   3   2      208.65       86.07     19.52 o
  -6   3   2      251.01      112.06     16.39 o
  -5   3   2     2921.56     2508.59     39.97 o
  -4   3   2     4361.87     4204.87     48.77 o
  -3   3   2     2992.48     2901.26     34.72 o
  -2   3   2     4651.12     4138.93     52.15 o
  -1   3   2    26095.76    25500.63    243.85 o
   0   3   2       56.01       46.18     10.76 o
   1   3   2      244.63      554.33     22.04 o
   2   3   2      426.04      367.22     31.44 o
   3   3   2      918.60      964.88     22.56 o
   4   3   2     1127.13     1152.54     27.84 o
   5   3   2     1720.14     2175.62     40.68 o
   6   3   2       19.55       84.59     19.68 o
   7   3   2       41.51       32.80     26.69 o
   8   3   2      142.26      117.71     30.43 o
   9   3   2        3.09        0.00     37.84 o
  10   3   2      114.95       91.37     72.00 o
  11   3   2        1.35        0.00     71.79 o
 -12   4   2      408.66      446.32     89.90 o
 -11   4   2      565.88      492.21     90.53 o
 -10   4   2      153.37      146.48     42.44 o
  -9   4   2      626.54      671.11     39.25 o
  -8   4   2      964.00      856.73     40.72 o
  -7   4   2    12112.27    11616.78    126.29 o
  -6   4   2      215.07      132.12     14.92 o
  -5   4   2     8374.72     8692.74     90.34 o
  -4   4   2     8271.23     8796.86     88.40 o
  -3   4   2     9989.76    10321.12    149.10 o
  -2   4   2    79844.03    83914.23    905.97 o
  -1   4   2    85272.92    92143.06    983.11 o
   0   4   2      383.25      252.11     11.59 o
   1   4   2    10453.25     9711.81     99.93 o
   2   4   2    11684.65    12752.37    140.24 o
   3   4   2      342.68      348.24     14.23 o
   4   4   2    18306.28    16653.89    226.14 o
   5   4   2    10710.62    10390.04    116.71 o
   6   4   2       48.47       52.25     21.63 o
   7   4   2     5604.93     5318.45     96.29 o
   8   4   2     1100.17      945.31     47.21 o
   9   4   2     2156.80     2065.95     82.30 o
  10   4   2      200.26      320.21     77.26 o
  11   4   2     1132.94     1088.43    117.05 o
 -13   5   2      391.94      433.48    107.16 o
 -12   5   2     1711.52     1797.06    149.26 o
 -11   5   2      548.21      725.69     99.79 o
 -10   5   2     3325.35     3587.72    101.47 o
  -9   5   2      227.29      242.46     32.78 o
  -8   5   2     8596.06     8774.01    131.59 o
  -7   5   2       14.64       35.63     18.55 o
  -6   5   2    32654.16    29761.58    295.12 o
  -5   5   2    12323.03    13009.10    127.31 o
  -4   5   2      102.58       97.22      9.11 o
  -3   5   2     9548.75    10841.37    130.35 o
  -2   5   2    44471.26    46385.09    496.82 o
  -1   5   2    12461.90    13856.14    190.77 o
   0   5   2       29.77        0.00      7.10 o
   1   5   2     8337.04     9584.28    112.76 o
   2   5   2     2043.40     2101.88     28.79 o
   3   5   2    51156.52    53057.11    573.32 o
   4   5   2     4557.84     4819.89     61.39 o
   5   5   2       76.11      100.39     15.14 o
   6   5   2    20127.69    21124.76    274.85 o
   7   5   2     3214.41     3036.40     67.14 o
   8   5   2     2738.07     2594.86     66.86 o
   9   5   2      529.75      541.31     50.25 o
  10   5   2     2914.42     3059.18    160.84 o
  11   5   2      381.31      412.42     99.16 o
  12   5   2     1530.32     1639.80    158.11 o
 -13   6   2      660.72      698.74    116.42 o
 -12   6   2      328.57      230.11     94.95 o
 -11   6   2     2914.47     3133.49    165.69 o
 -10   6   2      117.88      127.58     69.47 o
  -9   6   2     7088.22     7539.36    152.80 o
  -8   6   2     1414.69     1709.06     45.96 o
  -7   6   2    16221.42    15643.45    218.84 o
  -6   6   2     5231.69     5068.62     65.79 o
  -5   6   2     8832.48     7951.72    129.18 o
  -4   6   2    10747.72    12067.91    172.99 o
  -3   6   2      586.90      959.26     90.78 o
  -2   6   2    36031.61    37901.53    402.94 o
  -1   6   2     2153.60     2426.92     36.47 o
   0   6   2    11670.21    14262.52    157.67 o
   1   6   2     7818.94     7918.55     84.96 o
   2   6   2    41419.27    44229.76    425.35 o
   3   6   2    14706.65    16621.39    156.70 o
   4   6   2     9423.98    10134.24    103.41 o
   5   6   2     7554.96     7721.79     93.70 o
   6   6   2     4220.34     3659.80     68.25 o
   7   6   2     6082.60     5773.59     96.49 o
   8   6   2       46.67        3.97     31.56 o
   9   6   2     4676.44     4653.29    196.00 o
  10   6   2       82.63      321.27     89.47 o
  11   6   2     2268.74     2619.60    173.69 o
  12   6   2       70.73       49.26     92.42 o
 -13   7   2      174.81       64.63     96.42 o
 -12   7   2      629.33      503.16    109.05 o
 -11   7   2      178.47      184.21     83.37 o
 -10   7   2     1759.93     2149.49    138.32 o
  -9   7   2      433.02      548.58     40.95 o
  -8   7   2     1935.31     2172.12     48.55 o
  -7   7   2      782.35      923.64     27.73 o
  -6   7   2    12050.90    10644.89    216.84 o
  -5   7   2    13257.62    12436.57    185.24 o
  -4   7   2      207.68      275.41     25.92 o
  -3   7   2     2944.96     3049.57     73.83 o
  -2   7   2      909.88      993.68     33.58 o
  -1   7   2    15396.94    16180.10    261.27 o
   0   7   2     2830.35     2792.08     37.00 o
   1   7   2     2296.62     2176.80     36.08 o
   2   7   2      919.81     1075.72     22.00 o
   3   7   2    19160.75    18178.25    210.20 o
   4   7   2    11460.16    10503.39    107.07 o
   5   7   2     1501.96     1474.11     35.34 o
   6   7   2     3713.64     3677.51    105.49 o
   7   7   2      164.97       94.99     28.69 o
   8   7   2      897.86      652.02     49.65 o
   9   7   2      125.05      166.32     74.11 o
  10   7   2     1733.00     1880.01    146.32 o
  11   7   2        0.65        0.00     90.11 o
 -12   8   2        3.48        0.00     81.90 o
 -11   8   2       22.63        0.00     74.11 o
 -10   8   2        2.19       70.11     79.58 o
  -9   8   2      150.61      217.69     74.74 o
  -8   8   2      276.66      231.14     48.87 o
  -7   8   2      684.97      537.37     52.90 o
  -6   8   2       11.12        0.00     32.44 o
  -5   8   2        6.38       60.49     24.26 o
  -4   8   2      298.42      122.60     23.39 o
  -3   8   2     3441.63     4175.02     56.85 o
  -2   8   2     2459.13     2480.32     39.60 o
  -1   8   2      112.40      362.11     16.69 o
   0   8   2     6656.23     6488.47     72.83 o
   1   8   2     1944.18     1942.47     34.92 o
   2   8   2    18616.77    18800.70    189.20 o
   3   8   2     4742.75     5605.41     98.25 o
   4   8   2      425.17      388.53     32.28 o
   5   8   2      400.82      430.96     47.60 o
   6   8   2     1631.36     1267.53     34.36 o
   7   8   2     2229.37     2139.47     55.05 o
   8   8   2       83.06        0.00     63.37 o
   9   8   2       28.66        0.00     71.37 o
  10   8   2        5.24        0.00     77.68 o
  11   8   2      301.39      375.58    101.05 o
 -12   9   2       53.30       10.95     92.84 o
 -11   9   2       35.18        0.00     84.00 o
 -10   9   2      373.62      510.32     92.63 o
  -9   9   2       29.20        0.00     64.84 o
  -8   9   2      101.28       94.51     47.96 o
  -7   9   2        7.84        0.00     45.37 o
  -6   9   2      322.43      302.24     43.37 o
  -5   9   2     3660.85     3478.43     99.40 o
  -4   9   2    11187.05    10959.29    166.29 o
  -3   9   2       22.30        9.41     21.39 o
  -2   9   2      620.84      635.81     38.44 o
  -1   9   2     3801.64     4078.04     58.02 o
   0   9   2     1215.53     1516.91     28.65 o
   1   9   2     1327.86     1059.50     42.85 o
   2   9   2     1319.64     1635.48     29.95 o
   3   9   2     2507.03     2959.96     67.81 o
   4   9   2     2383.89     2098.08     76.09 o
   5   9   2     5596.01     5562.49    137.94 o
   6   9   2     1563.43     1321.48    106.11 o
   7   9   2        7.65        0.00     56.00 o
   8   9   2      805.56      974.95    101.47 o
   9   9   2        6.02        4.21     74.11 o
  10   9   2      667.90      511.16    105.05 o
  11   9   2       88.51        0.00     83.79 o
 -12  10   2      306.20      338.53    107.16 o
 -11  10   2     1923.57     2279.80    169.47 o
 -10  10   2       27.00       51.37     84.63 o
  -9  10   2     5201.74     5117.72    206.53 o
  -8  10   2      781.89      607.11     65.42 o
  -7  10   2     6334.89     6208.89    157.01 o
  -6  10   2     9634.57     8741.04    187.54 o
  -5  10   2     7142.10     6110.44    140.87 o
  -4  10   2    12750.42    11720.54    308.94 o
  -3  10   2     9814.63    11027.52    130.26 o
  -2  10   2    16913.88    17425.33    195.58 o
  -1  10   2     2719.02     2649.32     45.09 o
   0  10   2    22135.19    24574.58    268.15 o
   1  10   2    17152.61    16972.59    191.03 o
   2  10   2      124.00      179.21     16.24 o
   3  10   2     2141.77     1995.56     58.04 o
   4  10   2    18083.75    18838.73    722.43 o
   5  10   2     7448.24     7092.65    162.57 o
   6  10   2      760.74      557.78     53.89 o
   7  10   2     1483.17     1591.80    121.90 o
   8  10   2      123.28      163.79     75.16 o
   9  10   2     4291.03     4712.24    209.48 o
  10  10   2       16.54        0.00     89.47 o
  11  10   2      479.99      448.42    113.05 o
 -12  11   2      761.43      902.53    129.26 o
 -11  11   2      124.44      163.79     97.90 o
 -10  11   2     2971.21     3277.28    178.95 o
  -9  11   2        1.97       85.41     56.23 o
  -8  11   2     8086.67     7786.45    192.12 o
  -7  11   2       69.05       75.74     44.75 o
  -6  11   2    10921.73     9885.71    207.29 o
  -5  11   2     5644.07     5291.38    129.80 o
  -4  11   2     3890.28     3263.91     94.99 o
  -3  11   2    29004.05    30390.08    329.91 o
  -2  11   2    10097.71    10153.29    123.24 o
  -1  11   2    19545.02    19448.84    217.79 o
   0  11   2       19.76       18.46     16.80 o
   1  11   2    12418.75    13888.24    161.65 o
   2  11   2     2118.78     2230.67     34.10 o
   3  11   2    39577.87    39712.70    814.64 o
   4  11   2     3046.35     2901.71     93.21 o
   5  11   2     3979.43     4038.60    117.40 o
   6  11   2     1718.08     1811.69     86.92 o
   7  11   2     1709.32     1693.06    128.84 o
   8  11   2     5881.31     5728.25    222.32 o
   9  11   2      199.08      225.69     87.58 o
  10  11   2     1568.67     1313.06    132.84 o
  11  11   2        4.76        0.00     86.95 o
 -11  12   2     1538.07     1612.01    151.58 o
 -10  12   2       19.18        0.00     74.95 o
  -9  12   2     4688.60     5138.36    159.55 o
  -8  12   2      253.67      259.60    136.42 o
  -7  12   2    14248.65    12847.08    262.88 o
  -6  12   2     1269.39     1541.89     79.82 o
  -5  12   2     7596.90     7453.82    166.16 o
  -4  12   2     9389.44     9124.48    254.74 o
  -3  12   2     4398.89     4276.86     63.73 o
  -2  12   2    29149.32    30568.84    332.40 o
  -1  12   2     1482.53     1455.70     37.53 o
   0  12   2    10706.42    10892.48    464.50 o
   1  12   2     6287.95     6427.52     87.19 o
   2  12   2    28932.34    29562.22    323.02 o
   3  12   2     2735.56     2723.43     75.69 o
   4  12   2     8258.78     8180.41    175.79 o
   5  12   2     2083.08     2352.27    106.32 o
   6  12   2     2558.38     2570.50    101.45 o
   7  12   2     5765.46     5781.63    209.69 o
   8  12   2      532.74      529.69     91.79 o
   9  12   2     1668.57     1580.85    143.16 o
  10  12   2        2.02        0.00     84.21 o
 -11  13   2       51.55      107.58     92.63 o
 -10  13   2      921.33      859.58    113.26 o
  -9  13   2        0.59        0.00     51.95 o
  -8  13   2     1434.53     1329.60    109.26 o
  -7  13   2       67.89       14.66     50.38 o
  -6  13   2     3966.70     3406.68    110.87 o
  -5  13   2      115.54      223.66     62.00 o
  -4  13   2     4838.33     4498.77    162.74 o
  -3  13   2     1090.19     1051.92     40.02 o
  -2  13   2     2974.40     2982.16     54.04 o
  -1  13   2     7365.80     8130.88    112.92 o
   0  13   2      683.26      733.45     53.19 o
   1  13   2     8990.53     8796.97    113.84 o
   2  13   2      576.97      483.15     58.15 o
   3  13   2     5984.45     5716.57     80.00 o
   4  13   2      942.36      778.30     86.42 o
   5  13   2     3818.61     4098.77    133.69 o
   6  13   2     1547.13     1717.39     94.42 o
   7  13   2     1550.56     1510.82    141.58 o
   8  13   2     1188.79     1044.85    112.42 o
   9  13   2       62.39        0.00     77.47 o
  10  13   2      450.95      396.21    104.84 o
 -11  14   2        6.50       37.89     92.00 o
 -10  14   2        1.56       39.58     81.68 o
  -9  14   2      575.61      580.88     72.61 o
  -8  14   2       17.39        0.00     57.58 o
  -7  14   2      490.76      344.54     59.53 o
  -6  14   2       73.51       32.66     51.79 o
  -5  14   2     1156.07     1073.78     68.42 o
  -4  14   2        9.18       39.26     18.10 o
  -3  14   2     1307.11     1252.46     45.66 o
  -2  14   2      308.67      261.23     23.47 o
  -1  14   2      792.55      678.20     48.59 o
   0  14   2     2067.10     2482.10     58.06 o
   1  14   2     2490.33     2677.78     53.65 o
   2  14   2     1654.63     1714.15     90.57 o
   3  14   2      615.03      449.66     24.73 o
   4  14   2       62.96        9.06     58.74 o
   5  14   2      159.54      198.11     46.56 o
   6  14   2      760.06      757.12     97.26 o
   7  14   2       46.09       90.97     55.60 o
   8  14   2      241.44      327.16     90.32 o
   9  14   2       71.15        0.00     83.79 o
 -10  15   2      267.93      215.18     68.67 o
  -9  15   2       12.34        0.00     56.84 o
  -8  15   2     1313.37     1205.74    130.21 o
  -7  15   2      383.81      283.45     57.26 o
  -6  15   2     2564.43     2589.94    117.90 o
  -5  15   2     1570.73     1468.83     78.82 o
  -4  15   2      249.71      292.54     19.40 o
  -3  15   2     2941.53     2547.03     56.17 o
  -2  15   2      257.75      208.05     25.89 o
  -1  15   2     6779.28     6370.31    107.15 o
   0  15   2      286.89      290.57     27.47 o
   1  15   2     2946.19     2634.54     68.87 o
   2  15   2       56.11       50.48     20.48 o
   3  15   2     3940.28     3645.26     60.37 o
   4  15   2     1572.34     1493.44     93.58 o
   5  15   2      411.15      398.73     57.89 o
   6  15   2     1456.76     1206.33     80.95 o
   7  15   2      141.04       59.24     53.00 o
   8  15   2     1133.84     1112.64    118.95 o
   9  15   2        7.98       45.26     90.53 o
 -10  16   2       47.09       34.25     70.11 o
  -9  16   2     1789.75     1681.68    105.17 o
  -8  16   2       25.24       50.33     51.62 o
  -7  16   2     2293.09     2202.54    105.03 o
  -6  16   2     1351.95     1324.79     85.55 o
  -5  16   2     5763.95     5777.48    153.36 o
  -4  16   2     2893.87     2745.80     55.04 o
  -3  16   2     2596.82     2678.55     59.92 o
  -2  16   2     7239.20     7891.33    124.80 o
  -1  16   2      157.89      130.48     27.97 o
   0  16   2    24101.75    24246.46    274.77 o
   1  16   2      202.17      165.04     29.92 o
   2  16   2     3561.42     3413.16     69.24 o
   3  16   2      593.34      551.33     28.74 o
   4  16   2     5120.34     5133.32    159.69 o
   5  16   2     2414.66     2353.67    102.71 o
   6  16   2     1811.55     1995.68    101.23 o
   7  16   2     1330.32     1366.19     93.56 o
   8  16   2       50.68       93.62     62.97 o
   9  16   2     2117.69     2503.17    179.16 o
  -9  17   2        4.44       45.74     74.42 o
  -8  17   2     2316.05     2301.24    114.74 o
  -7  17   2      375.30      271.55     74.32 o
  -6  17   2     3762.17     3608.86    124.23 o
  -5  17   2     1807.46     1766.23     91.59 o
  -4  17   2     7939.16     8320.78    177.18 o
  -3  17   2     5175.38     5164.68     91.36 o
  -2  17   2      441.21      477.53     33.66 o
  -1  17   2    14772.82    14811.10    255.30 o
   0  17   2        1.15       58.52     34.09 o
   1  17   2    12089.58    11733.98    171.92 o
   2  17   2      311.13      309.65     32.49 o
   3  17   2     5990.64     6134.55    162.78 o
   4  17   2     3834.43     3663.70    122.66 o
   5  17   2     5372.90     5647.07    157.86 o
   6  17   2     1704.28     1736.06     97.95 o
   7  17   2      608.33      641.01     73.69 o
   8  17   2     3406.07     3800.77    149.25 o
  -9  18   2     1095.49     1018.38     91.45 o
  -8  18   2       47.85        0.00     56.64 o
  -7  18   2     1035.22      845.20     76.96 o
  -6  18   2      141.64       16.94     47.62 o
  -5  18   2     3469.39     3236.91    116.85 o
  -4  18   2     2042.72     2112.96     69.91 o
  -3  18   2     2401.60     2525.16     62.97 o
  -2  18   2     4580.29     4976.78     94.95 o
  -1  18   2     1905.07     2122.60     78.35 o
   0  18   2     6018.00     6460.62    114.85 o
   1  18   2     1681.92     1993.16     60.99 o
   2  18   2     3194.50     3102.51     70.75 o
   3  18   2      583.33      483.50     49.95 o
   4  18   2     3653.94     3457.99    127.47 o
   5  18   2      654.55      610.21     64.43 o
   6  18   2      748.87      888.65    165.79 o
   7  18   2     1571.55     1596.59    104.28 o
   8  18   2       25.05       79.50     65.95 o
  -9  19   2       18.19        0.00     92.63 o
  -8  19   2       84.52      109.07     61.83 o
  -7  19   2       63.72       30.83     55.07 o
  -6  19   2       70.52        0.00     50.53 o
  -5  19   2      323.42      248.07     53.43 o
  -4  19   2      527.19      432.59     40.76 o
  -3  19   2     1505.37     1470.55     52.18 o
  -2  19   2      111.18      145.80     29.90 o
  -1  19   2      175.53      104.54     29.57 o
   0  19   2       47.24       94.66     76.00 o
   1  19   2      525.57      663.46     40.20 o
   2  19   2      674.85      557.31     35.58 o
   3  19   2      952.28      794.24     46.47 o
   4  19   2        5.94        0.00     57.79 o
   5  19   2       47.27       72.74     55.26 o
   6  19   2      252.55      143.18    105.05 o
   7  19   2       57.08        0.00     59.46 o
   8  19   2      266.42      186.95    102.53 o
  -8  20   2       51.71        0.00     72.11 o
  -7  20   2      288.06      349.63     70.99 o
  -6  20   2       19.12       14.61     53.37 o
  -5  20   2       57.45       30.56     51.34 o
  -4  20   2       98.55       33.47     72.63 o
  -3  20   2        6.54        0.00     33.79 o
  -2  20   2      238.68      254.33     34.67 o
  -1  20   2      506.96      468.12     46.55 o
   0  20   2      162.03       88.25     61.26 o
   1  20   2       25.92       40.68     29.51 o
   2  20   2      827.85      864.77     62.14 o
   3  20   2        7.69        0.00     46.40 o
   4  20   2      646.52      588.41     69.37 o
   5  20   2      153.10       95.30     75.26 o
   6  20   2       74.99       23.01     56.83 o
   7  20   2      148.81      200.73    103.26 o
   8  20   2       76.02      120.84    101.05 o
  -8  21   2      687.14      848.85    127.79 o
  -7  21   2       18.81       24.08     61.44 o
  -6  21   2     1449.69     1841.94    109.47 o
  -5  21   2      170.79      108.78     55.82 o
  -4  21   2      396.12      272.84     82.32 o
  -3  21   2     3393.27     3838.23    108.74 o
  -2  21   2     1188.61     1218.79     69.42 o
  -1  21   2     1109.45     1062.77     68.98 o
   0  21   2        9.73        0.00     40.86 o
   1  21   2     2743.59     3050.12     99.66 o
   2  21   2      745.52      778.12     85.58 o
   3  21   2     3771.80     3776.41    143.79 o
   4  21   2       60.67       71.13     54.55 o
   5  21   2      253.37      226.18     61.58 o
   6  21   2     1247.51     1304.05     96.05 o
   7  21   2      332.55      326.32    112.42 o
   8  21   2      366.03      420.63    115.16 o
  -8  22   2      216.90      299.58    109.26 o
  -7  22   2      941.05      955.48     89.47 o
  -6  22   2       19.62       44.97     60.18 o
  -5  22   2     1587.74     1741.38    107.47 o
  -4  22   2     2431.22     2605.70    158.53 o
  -3  22   2      720.89      782.74    101.90 o
  -2  22   2     3092.44     3274.90    106.74 o
  -1  22   2     1049.95     1071.16     70.24 o
   0  22   2     3915.76     4275.21    120.64 o
   1  22   2      590.99      675.22     55.66 o
   2  22   2     3970.28     4364.03    194.95 o
   3  22   2      112.10       25.57     55.35 o
   4  22   2     1656.93     1710.75    191.58 o
   5  22   2      924.89      908.69     82.00 o
   6  22   2      528.90      404.68     86.42 o
   7  22   2     1350.13     1436.22    147.58 o
  -7  23   2      218.68      189.90     98.32 o
  -6  23   2     1450.86     1280.58     96.56 o
  -5  23   2      888.86      946.12     84.77 o
  -4  23   2     1030.08     1194.53    118.74 o
  -3  23   2     2331.25     2558.75    154.95 o
  -2  23   2      268.97      178.49     47.59 o
  -1  23   2     2442.89     2866.02    102.45 o
   0  23   2        8.74       14.30     43.59 o
   1  23   2     2442.52     2675.62    122.32 o
   2  23   2       78.44      151.58     81.47 o
   3  23   2     1798.43     1824.45    102.90 o
   4  23   2      691.62      653.18     75.31 o
   5  23   2      749.81      571.68     75.52 o
   6  23   2      624.49      728.22    119.79 o
   7  23   2      137.38      128.84    101.05 o
  -6  24   2      147.30      120.02     67.29 o
  -5  24   2      771.04      840.36     85.51 o
  -4  24   2      897.98      989.27    116.84 o
  -3  24   2      151.18      100.00     80.63 o
  -2  24   2      717.12      792.85    100.42 o
  -1  24   2      108.43      119.87     48.77 o
   0  24   2     1137.92     1294.80     80.22 o
   1  24   2        4.15       15.37     66.11 o
   2  24   2     1036.05      988.85    113.90 o
   3  24   2       68.65        0.00     51.40 o
   4  24   2      367.12      346.09     67.47 o
   5  24   2      272.05      173.85     72.04 o
   6  24   2      109.37      145.26     98.11 o
  -6  25   2       65.72       56.84    100.42 o
  -5  25   2        0.49        0.00     71.68 o
  -4  25   2        3.12       32.42     86.32 o
  -3  25   2      440.88      603.37    101.47 o
  -2  25   2       63.48       20.21     78.95 o
  -1  25   2        1.56        0.00     76.00 o
   0  25   2        7.68        0.00     47.48 o
   1  25   2      180.51      177.05     74.95 o
   2  25   2       20.73        0.00     80.21 o
   3  25   2      172.58      229.47     64.58 o
   4  25   2       25.44       17.31     60.48 o
   5  25   2      155.48       94.53     99.16 o
  -5  26   2      219.15      263.42     74.83 o
  -4  26   2       66.14       28.00     93.90 o
  -3  26   2       47.85       59.58     88.21 o
  -2  26   2       66.37       83.16     66.11 o
  -1  26   2       48.65       29.89     78.95 o
   0  26   2      807.95      885.06    105.26 o
   1  26   2        8.31        0.00     41.68 o
   2  26   2        3.05       74.53     78.95 o
   3  26   2      251.70      337.54     72.93 o
   4  26   2      240.01      253.90     83.05 o
  -4  27   2      187.01       56.42     89.90 o
  -3  27   2      272.23      301.90     98.95 o
  -2  27   2       59.29        0.00     32.42 o
   1  27   2      656.00        0.00     35.16 o
   2  27   2       27.29        0.00     81.26 o
   3  27   2      336.08      373.29     76.05 o
  -3  28   2      163.15      334.32    104.00 o
  -2  28   2      825.83      168.21     62.11 o
   2  28   2      612.15      707.79    116.63 o
 -12   1   3      529.58      520.21     88.42 o
 -11   1   3       27.27        0.00     43.25 o
 -10   1   3     1507.03     1530.40    107.26 o
  -9   1   3      468.14      381.87     30.15 o
  -8   1   3     2619.38     2578.74     55.41 o
  -7   1   3     3115.84     3404.26     59.76 o
  -6   1   3     7161.26     7275.96     81.75 o
  -5   1   3      267.16      245.98     13.18 o
  -4   1   3     6368.08     5760.47     59.62 o
  -3   1   3    50753.82    56985.06    430.55 o
  -2   1   3    12968.41    13823.68    126.65 o
  -1   1   3     7714.42     8858.32    100.16 o
   0   1   3       55.42       57.81      6.39 o
   1   1   3   150035.64   156106.61   4016.96 o
   2   1   3      251.31      364.62     16.76 o
   3   1   3    11525.20    12350.91    142.77 o
   4   1   3    19193.30    17983.51    203.20 o
   5   1   3     8809.97     9957.67    115.70 o
   6   1   3     1732.05     1827.66     47.69 o
   7   1   3       49.41        0.00     27.96 o
   8   1   3     2677.05     2783.86     94.34 o
   9   1   3        0.62       77.40     41.80 o
  10   1   3     1289.85     1140.67     75.72 o
 -12   2   3      479.79      399.79     89.47 o
 -11   2   3     2663.93     2774.85     98.70 o
 -10   2   3      674.31      721.20     54.52 o
  -9   2   3     5991.07     5960.69    107.26 o
  -8   2   3      875.26      951.94     34.12 o
  -7   2   3    11018.03    10917.78    120.69 o
  -6   2   3      906.26      736.49     22.84 o
  -5   2   3    34892.02    35889.38    297.41 o
  -4   2   3    34616.28    32969.46    409.65 o
  -3   2   3     2306.58     2466.82     67.54 o
  -2   2   3    22338.03    24561.75    262.87 o
  -1   2   3     5434.78     5540.91     65.61 o
   0   2   3    34352.48    37198.25    357.24 o
   1   2   3    12954.31    14381.58    159.10 o
   2   2   3    29045.33    28679.65    306.70 o
   3   2   3     1138.60     1203.80     26.81 o
   4   2   3     6039.49     5809.09     76.44 o
   5   2   3    14371.56    14262.53    154.73 o
   6   2   3    12997.94    12867.37    159.69 o
   7   2   3    10397.50    10265.31    157.50 o
   8   2   3       36.69       65.79     31.27 o
   9   2   3     3863.47     3745.44    110.75 o
  10   2   3      106.12       94.66     46.46 o
  11   2   3     1594.71     1578.96    136.42 o
 -12   3   3     2108.98     2541.28    153.26 o
 -11   3   3      401.52      402.89     77.26 o
 -10   3   3     1555.30     1456.99     70.98 o
  -9   3   3      189.22      180.23     28.33 o
  -8   3   3     9663.86     9500.44    141.51 o
  -7   3   3     4178.63     4246.85     67.17 o
  -6   3   3    17449.56    19643.83    185.97 o
  -5   3   3      789.20      988.77     23.57 o
  -4   3   3    17872.96    18870.25    173.43 o
  -3   3   3    27501.60    29692.07    286.75 o
  -2   3   3      777.89      844.09     18.72 o
  -1   3   3     5542.43     5570.10     77.55 o
   0   3   3       86.94       69.74     11.64 o
   1   3   3    34598.43    37437.33    396.32 o
   2   3   3    10117.60    10359.44    108.86 o
   3   3   3    34954.35    36907.18    355.54 o
   4   3   3     1710.82     1529.42     32.98 o
   5   3   3     8270.90     8906.98    105.23 o
   6   3   3    14352.87    14334.09    198.96 o
   7   3   3     6314.78     6157.48    109.10 o
   8   3   3     2394.91     2302.78     67.76 o
   9   3   3      305.59      266.12     78.63 o
  10   3   3     2134.70     2218.75    144.00 o
  11   3   3      179.16      261.90     89.26 o
 -13   4   3      685.34      738.95    110.74 o
 -12   4   3      635.00      707.79    103.58 o
 -11   4   3     2218.00     2655.17    149.26 o
 -10   4   3     1252.19     1158.68     66.72 o
  -9   4   3     2945.77     2773.51     65.78 o
  -8   4   3      985.63     1101.50     43.53 o
  -7   4   3    13520.53    13625.79    162.95 o
  -6   4   3      796.36      569.46     21.25 o
  -5   4   3    16618.59    15764.45    150.23 o
  -4   4   3     8261.31     7502.02     83.29 o
  -3   4   3    15432.76    16252.22    258.90 o
  -2   4   3   120454.88   119443.30   1133.38 o
  -1   4   3    22069.19    22875.65    282.80 o
   0   4   3   130930.85   136709.83   2860.51 o
   1   4   3    19306.98    19373.38    190.52 o
   2   4   3    37936.97    39076.12    374.06 o
   3   4   3     9573.66     9190.63    120.97 o
   4   4   3     8460.18     8268.43     97.32 o
   5   4   3     6634.61     6406.19     81.69 o
   6   4   3     9560.46    10165.89    222.57 o
   7   4   3     8267.30     8142.78    131.56 o
   8   4   3     1203.91     1210.62     53.92 o
   9   4   3     2122.10     2522.58     92.58 o
  10   4   3       74.22      135.58     71.58 o
  11   4   3     1640.09     1840.43    144.21 o
 -13   5   3        1.46        0.00     81.05 o
 -12   5   3      349.42      350.32     95.37 o
 -11   5   3      332.15      532.21     91.79 o
 -10   5   3      623.55      439.65     46.33 o
  -9   5   3        5.19        0.00     22.62 o
  -8   5   3      316.27      155.61     25.20 o
  -7   5   3       53.71        0.00     16.84 o
  -6   5   3     2948.20     2435.63     55.98 o
  -5   5   3      112.30      192.19     12.75 o
  -4   5   3       73.74       42.32     12.53 o
  -3   5   3      146.12      131.39     12.25 o
  -2   5   3     4029.59     3388.88     42.06 o
  -1   5   3    14112.49    12506.64    197.68 o
   0   5   3     9924.09     8500.14     98.93 o
   1   5   3     1141.19     1334.62     23.87 o
   2   5   3      358.80      259.05     13.13 o
   3   5   3    10701.22    10028.16    109.16 o
   4   5   3     2690.96     2406.47     40.82 o
   5   5   3      635.32      631.80     27.08 o
   6   5   3      486.80      586.85     31.46 o
   7   5   3      796.63      975.12     63.06 o
   8   5   3      269.80      176.00     42.15 o
   9   5   3        8.09       18.95     69.90 o
  10   5   3      334.38      314.32     83.79 o
  11   5   3       31.10       48.21     88.84 o
 -13   6   3       44.65        0.00     82.11 o
 -12   6   3        0.56        0.00     73.68 o
 -11   6   3        2.41       17.47     77.90 o
 -10   6   3        7.47        0.00     67.37 o
  -9   6   3      683.05      627.89     35.95 o
  -8   6   3      502.25      492.96     27.08 o
  -7   6   3      432.82      453.59     23.09 o
  -6   6   3      527.09      421.45     19.32 o
  -5   6   3      451.10      591.03     19.21 o
  -4   6   3     4174.31     4367.83     74.15 o
  -3   6   3    26655.75    29119.25    314.22 o
  -2   6   3      761.83      580.41     18.88 o
  -1   6   3    14196.23    12663.59    164.17 o
   0   6   3     3256.58     3403.38     42.39 o
   1   6   3     8004.40     7425.97     81.45 o
   2   6   3     7412.49     7856.04     80.18 o
   3   6   3     2539.19     2904.00     39.99 o
   4   6   3        5.86       40.01     13.22 o
   5   6   3       37.75       54.98     17.91 o
   6   6   3      275.34      104.09     33.87 o
   7   6   3      680.79      542.69     36.04 o
   8   6   3        4.03        0.00     35.19 o
   9   6   3        2.50        9.47     72.84 o
  10   6   3        1.46        6.74     76.00 o
  11   6   3       82.72       77.26     88.00 o
 -13   7   3      539.06      458.95    104.21 o
 -12   7   3      658.43      640.43    102.74 o
 -11   7   3      103.05       96.42     83.16 o
 -10   7   3     2274.74     2339.80    147.37 o
  -9   7   3     1871.04     1884.52     71.58 o
  -8   7   3     4473.85     5008.68     76.44 o
  -7   7   3      934.35      985.22     32.56 o
  -6   7   3    11650.65    11462.36    220.59 o
  -5   7   3    11863.44    12596.39    186.52 o
  -4   7   3    21116.99    22485.46    445.35 o
  -3   7   3    31529.82    33108.88    355.33 o
  -2   7   3      193.95      379.59     25.71 o
  -1   7   3     9600.55     9946.67    133.57 o
   0   7   3    52011.87    52179.14    546.15 o
   1   7   3    36609.56    35906.83    344.71 o
   2   7   3     3961.21     4165.29     52.94 o
   3   7   3     8930.29     8344.06     87.19 o
   4   7   3     9725.44     9607.29    100.68 o
   5   7   3    16800.38    15273.43    510.40 o
   6   7   3     4746.28     4940.46     84.28 o
   7   7   3      157.51      174.64     23.51 o
   8   7   3     4823.07     4454.12    110.60 o
   9   7   3       70.77       31.58     74.74 o
  10   7   3     2441.11     2834.12    178.11 o
  11   7   3        0.38        0.00     87.58 o
 -13   8   3      184.17      110.95     96.42 o
 -12   8   3      146.90       33.47     82.74 o
 -11   8   3     1765.92     1673.48    138.95 o
 -10   8   3      146.65      102.95     80.00 o
  -9   8   3     5047.39     5320.67    201.47 o
  -8   8   3      294.87      179.86     47.22 o
  -7   8   3      976.58      716.96     56.02 o
  -6   8   3     7882.60     7272.36    159.77 o
  -5   8   3    23069.42    24146.72    565.70 o
  -4   8   3    10022.95    12818.54    186.34 o
  -3   8   3     6513.77     7964.80     97.25 o
  -2   8   3     3508.82     3115.49     70.23 o
  -1   8   3     7705.67     8974.26    142.54 o
   0   8   3    52826.48    52813.88    553.55 o
   1   8   3     7119.38     7670.39     85.87 o
   2   8   3     8106.98     7075.79     81.29 o
   3   8   3    11137.37    10494.07    114.77 o
   4   8   3    21490.92    19801.38    205.43 o
   5   8   3     5586.81     5671.01     87.68 o
   6   8   3     7177.36     6555.16    117.32 o
   7   8   3     1228.06     1092.30     50.09 o
   8   8   3      150.49      119.58     72.00 o
   9   8   3     5779.24     5589.09    224.42 o
  10   8   3       96.85      263.37     99.16 o
  11   8   3     1112.05      995.59    124.63 o
 -12   9   3      760.90      837.27    121.26 o
 -11   9   3      101.40      160.00     88.42 o
 -10   9   3     5535.08     5595.82    219.79 o
  -9   9   3      565.10      536.00     86.32 o
  -8   9   3     5281.21     5039.53    142.04 o
  -7   9   3     1706.56     1327.78     74.18 o
  -6   9   3    10549.63     9706.98    198.78 o
  -5   9   3    10309.27     9757.78    203.26 o
  -4   9   3    10148.07    11422.18    172.25 o
  -3   9   3     5067.22     4909.41     66.87 o
  -2   9   3     1228.26     1363.57     30.57 o
  -1   9   3    37619.23    36178.55    344.68 o
   0   9   3     1969.66     2869.18     47.56 o
   1   9   3    48213.85    48179.18    508.51 o
   2   9   3     1604.25     1935.31     34.08 o
   3   9   3    25271.65    24228.10    243.13 o
   4   9   3    18041.31    16777.42    298.53 o
   5   9   3    24388.52    22536.10    391.16 o
   6   9   3     2039.75     1895.59    112.00 o
   7   9   3     1411.62     1451.17    114.74 o
   8   9   3     5265.04     5231.61    208.84 o
   9   9   3      273.75      438.11     95.79 o
  10   9   3     3224.64     3517.92    194.53 o
  11   9   3        0.56        0.00     85.68 o
 -12  10   3      100.60        0.00     93.68 o
 -11  10   3      640.07      597.06    107.16 o
 -10  10   3      104.34      126.32     82.32 o
  -9  10   3     1813.13     1801.17    100.16 o
  -8  10   3       23.00        0.00     47.12 o
  -7  10   3     2141.38     1989.39     88.51 o
  -6  10   3      250.64      297.81     45.46 o
  -5  10   3     1727.37     1537.38     93.68 o
  -4  10   3    10327.14    10000.57    143.71 o
  -3  10   3      389.91      307.81     17.45 o
  -2  10   3     8021.67     8633.32    107.05 o
  -1  10   3     1196.37     1735.30     32.83 o
   0  10   3    26567.94    26594.63    289.69 o
   1  10   3     2776.37     2650.64     48.71 o
   2  10   3    11995.88    12827.78    136.92 o
   3  10   3      386.99      308.11     29.93 o
   4  10   3     4955.27     4535.54    118.54 o
   5  10   3     6075.22     5000.17    130.92 o
   6  10   3       22.25        0.00     54.95 o
   7  10   3     1811.30     1691.17    126.32 o
   8  10   3      227.01      285.69     79.79 o
   9  10   3     1844.05     2192.22    157.90 o
  10  10   3       17.56       39.16     94.32 o
  11  10   3      184.29        8.84     93.26 o
 -12  11   3        9.15       22.53     96.63 o
 -11  11   3       21.30        0.00     88.42 o
 -10  11   3      142.13      141.90     83.37 o
  -9  11   3       66.24       33.38     56.74 o
  -8  11   3        3.32        0.00     48.60 o
  -7  11   3        0.85        0.00     50.11 o
  -6  11   3      532.67      490.68     49.69 o
  -5  11   3      559.75      291.85     46.53 o
  -4  11   3     1115.37     1132.85     34.88 o
  -3  11   3     1416.21     1245.54     56.88 o
  -2  11   3     5023.11     4582.07     67.96 o
  -1  11   3     3481.41     3388.26    119.63 o
   0  11   3     5189.13     4866.31     70.94 o
   1  11   3     2067.92     2245.84     44.83 o
   2  11   3      302.66      312.74     20.81 o
   3  11   3      972.28      852.44     27.72 o
   4  11   3      410.13      292.19     56.53 o
   5  11   3      139.89       42.53     37.54 o
   6  11   3        1.10        0.00     58.95 o
   7  11   3       21.49        2.11     68.00 o
   8  11   3      338.90      456.21     93.05 o
   9  11   3      139.30       61.05     85.90 o
  10  11   3       93.64        1.05     86.32 o
 -12  12   3      170.90      124.00     95.79 o
 -11  12   3      336.20      311.58     99.58 o
 -10  12   3       24.32       67.58     79.37 o
  -9  12   3      434.77      499.54     69.17 o
  -8  12   3       74.22        0.00     51.73 o
  -7  12   3     5828.50     5982.59    159.15 o
  -6  12   3      720.73      787.89     57.97 o
  -5  12   3      585.59      681.99     59.47 o
  -4  12   3      446.60      571.39     23.14 o
  -3  12   3     4757.30     4985.65     72.65 o
  -2  12   3     5493.29     6093.39     85.22 o
  -1  12   3     4680.66     5012.94     73.74 o
   0  12   3     2300.56     2313.84     47.05 o
   1  12   3      272.51      255.45     28.69 o
   2  12   3     8190.16     7769.29    102.48 o
   3  12   3       71.78       10.40     14.19 o
   4  12   3     3205.91     3261.76    104.54 o
   5  12   3      892.99      987.66     66.53 o
   6  12   3      292.66      297.56    124.32 o
   7  12   3     1291.44     1289.48    113.68 o
   8  12   3      225.63      116.21     82.53 o
   9  12   3      221.14      163.16     97.47 o
  10  12   3        0.14        0.00     88.84 o
 -11  13   3      572.59      739.37    120.63 o
 -10  13   3      833.67      730.53     80.86 o
  -9  13   3       68.94       18.70     54.82 o
  -8  13   3     4896.48     4460.26    142.02 o
  -7  13   3       22.06        0.00     49.04 o
  -6  13   3     5484.82     5374.14    142.05 o
  -5  13   3      457.59      414.71     43.87 o
  -4  13   3      522.08      562.07     38.25 o
  -3  13   3    10419.93    10078.72    142.60 o
  -2  13   3     6696.08     7215.62     97.77 o
  -1  13   3     6067.10     5801.71     90.49 o
   0  13   3     1385.46     1516.67     39.91 o
   1  13   3    22895.11    23326.80    261.50 o
   2  13   3       82.90        0.00     23.55 o
   3  13   3    10781.12    10746.25    133.61 o
   4  13   3      938.70      974.19     64.45 o
   5  13   3     1176.97     1272.96    110.32 o
   6  13   3     7835.78     7646.60    187.23 o
   7  13   3     2667.28     2577.91    154.53 o
   8  13   3     1511.52     1582.96    141.26 o
   9  13   3       64.07       13.68     82.95 o
  10  13   3      537.05      439.37    108.84 o
 -11  14   3     1514.10     1649.48    157.90 o
 -10  14   3       67.29       42.86     61.73 o
  -9  14   3     3511.72     3291.70    143.05 o
  -8  14   3     1345.40     1175.95     82.87 o
  -7  14   3     7304.03     7597.11    188.15 o
  -6  14   3     1131.00     1066.48     84.74 o
  -5  14   3     3365.69     3583.14    138.00 o
  -4  14   3     5463.58     5639.12     88.03 o
  -3  14   3     1112.38     1100.46     39.41 o
  -2  14   3    21935.83    21472.15    244.41 o
  -1  14   3      988.16      882.54     67.95 o
   0  14   3    21976.57    22192.72    251.67 o
   1  14   3       40.88        0.00     22.77 o
   2  14   3    10759.02    11024.89    153.15 o
   3  14   3      861.94     1066.52     43.73 o
   4  14   3     9163.50     8780.91    310.63 o
   5  14   3     6320.92     5906.72    154.99 o
   6  14   3     4838.07     4795.72    145.94 o
   7  14   3     3003.66     3144.02    169.69 o
   8  14   3      911.05     1025.27    118.74 o
   9  14   3     1326.89     1603.38    150.95 o
 -10  15   3     1955.04     2159.29    122.68 o
  -9  15   3        4.32        0.00     51.72 o
  -8  15   3     2913.27     2971.40    121.86 o
  -7  15   3      662.63      546.06     62.66 o
  -6  15   3     5124.54     5015.83    220.42 o
  -5  15   3     2702.31     2724.95    100.13 o
  -4  15   3     2584.77     2531.81     53.16 o
  -3  15   3     9774.13     9363.93    138.45 o
  -2  15   3     1087.95     1093.76     45.01 o
  -1  15   3    20050.01    19098.65    222.44 o
   0  15   3       52.93       22.01     19.51 o
   1  15   3    12055.19    13162.04    184.50 o
   2  15   3      259.51      215.50     20.93 o
   3  15   3     3906.80     4587.77     91.54 o
   4  15   3     3127.51     2802.80    205.05 o
   5  15   3     4270.79     3974.59    128.01 o
   6  15   3     2474.83     2264.72    105.81 o
   7  15   3      253.10      239.19     59.02 o
   8  15   3     1928.44     2201.91    162.53 o
   9  15   3        1.95        0.00     84.63 o
 -10  16   3       28.58       25.33     68.93 o
  -9  16   3      671.76      436.78     71.92 o
  -8  16   3      305.82      222.35     56.61 o
  -7  16   3      985.24      932.07     73.61 o
  -6  16   3      100.56       73.16     49.48 o
  -5  16   3      549.83      454.35     56.05 o
  -4  16   3     2064.98     2297.77     52.41 o
  -3  16   3      599.17      668.12     38.35 o
  -2  16   3     4513.58     4267.75     88.15 o
  -1  16   3       90.40      149.26     48.21 o
   0  16   3     1773.33     1700.20     68.68 o
   1  16   3     1248.69     1271.54     47.99 o
   2  16   3      396.21      510.95     29.88 o
   3  16   3       64.36       28.89     18.50 o
   4  16   3     1618.87     1458.25    129.68 o
   5  16   3      175.20       70.19     51.78 o
   6  16   3      644.73      490.49     64.63 o
   7  16   3      247.79      175.01     59.82 o
   8  16   3       43.80        0.00     83.16 o
 -10  17   3      111.11      161.35     75.24 o
  -9  17   3        0.13        0.00     56.04 o
  -8  17   3        4.82        0.00     50.38 o
  -7  17   3      102.59       17.67     49.77 o
  -6  17   3       46.73        0.00     49.68 o
  -5  17   3      150.93      115.89     50.97 o
  -4  17   3       14.17        0.00     34.56 o
  -3  17   3     1615.70     1929.89     55.11 o
  -2  17   3     3203.13     3755.80     79.72 o
  -1  17   3      957.01      950.80     78.84 o
   0  17   3      629.09      567.79     54.68 o
   1  17   3      271.08      153.75     28.57 o
   2  17   3        0.08        0.00     21.05 o
   3  17   3      881.27      899.91     36.74 o
   4  17   3     1269.88     1197.60    151.16 o
   5  17   3      328.88      443.04     63.10 o
   6  17   3       83.60        0.00     50.76 o
   7  17   3       69.68        5.86     61.90 o
   8  17   3        5.77        0.00     90.11 o
  -9  18   3     1049.69     1165.99     96.43 o
  -8  18   3       54.53        9.29     56.14 o
  -7  18   3      501.05      487.11     66.39 o
  -6  18   3      757.29      693.78     66.81 o
  -5  18   3     2733.35     2636.64    208.63 o
  -4  18   3      292.74      270.56     36.81 o
  -3  18   3       15.96        8.77     29.31 o
  -2  18   3     1992.09     1766.23     59.01 o
  -1  18   3      359.21      406.52     35.63 o
   0  18   3    11975.55    12257.72    230.63 o
   1  18   3      213.31      198.06     29.82 o
   2  18   3      633.30      698.82     51.38 o
   3  18   3     2143.71     2094.52     63.27 o
   4  18   3     1522.54     1640.53     90.40 o
   5  18   3     1978.17     1950.50    158.42 o
   6  18   3      701.58      734.40     75.38 o
   7  18   3      334.67      431.13     73.46 o
   8  18   3       21.90       77.90     92.84 o
  -9  19   3       16.31       32.86     61.73 o
  -8  19   3     1453.61     1309.51     95.36 o
  -7  19   3      298.14      334.12     64.04 o
  -6  19   3     1792.66     1606.95     92.65 o
  -5  19   3     1718.90     2037.15    182.32 o
  -4  19   3     2630.12     2485.62     81.09 o
  -3  19   3     4912.80     4783.42     93.05 o
  -2  19   3      331.22      232.04     31.93 o
  -1  19   3     5187.58     4436.76    113.73 o
   0  19   3      905.35      909.48     83.58 o
   1  19   3     7773.15     8291.09    137.00 o
   2  19   3     1676.72     1664.68     70.52 o
   3  19   3     1925.16     1767.40     89.81 o
   4  19   3     1226.68     1208.25     82.25 o
   5  19   3     2852.47     2836.62    137.16 o
   6  19   3     1803.76     1942.65    110.89 o
   7  19   3      325.25      220.36     69.42 o
   8  19   3      669.31      806.53    126.74 o
  -8  20   3       16.22        0.00     60.91 o
  -7  20   3     2499.87     2673.97    200.95 o
  -6  20   3      596.34      545.93     69.74 o
  -5  20   3     3109.09     3085.52    121.21 o
  -4  20   3     3090.25     3336.65    165.26 o
  -3  20   3      975.75      988.47     62.41 o
  -2  20   3     4367.51     4375.62     93.08 o
  -1  20   3      375.19      501.20     50.97 o
   0  20   3     6978.05     7026.99    215.16 o
   1  20   3      666.26      672.63     59.25 o
   2  20   3     4422.86     5148.25    125.55 o
   3  20   3      717.39      782.04    149.26 o
   4  20   3     3881.74     4020.23    155.79 o
   5  20   3     1220.58     1134.35     80.98 o
   6  20   3      903.88      852.38     82.64 o
   7  20   3     1779.29     1898.83    118.41 o
   8  20   3      281.05      302.11    112.42 o
  -8  21   3      837.22      938.43     93.09 o
  -7  21   3       25.27        0.00     58.12 o
  -6  21   3     1121.21     1179.94     89.04 o
  -5  21   3      174.25      274.79     67.58 o
  -4  21   3     1606.75     1728.43    132.84 o
  -3  21   3     1681.19     1672.09    124.53 o
  -2  21   3       20.74        0.00     41.58 o
  -1  21   3     2245.76     2361.74     89.68 o
   0  21   3      479.09      678.74     77.47 o
   1  21   3     3583.92     3815.27    128.53 o
   2  21   3       99.80      138.75     42.37 o
   3  21   3     1114.81     1168.97     87.05 o
   4  21   3      585.35      556.49     70.60 o
   5  21   3     1508.75     1658.74    101.85 o
   6  21   3      648.50      656.26    121.05 o
   7  21   3       88.74       66.53     96.21 o
  -8  22   3       74.18       70.95     95.16 o
  -7  22   3       41.86       60.43     80.63 o
  -6  22   3      130.26      125.89     63.12 o
  -5  22   3      197.91      136.35     60.51 o
  -4  22   3        6.15       24.21     73.90 o
  -3  22   3       95.76      145.90     73.68 o
  -2  22   3       23.78       38.28     71.47 o
  -1  22   3       22.32       13.54     41.92 o
   0  22   3      915.84      861.44     75.68 o
   1  22   3      509.61      589.03     55.11 o
   2  22   3       61.48       62.32     75.37 o
   3  22   3       53.88       50.49     51.41 o
   4  22   3      337.38      409.58     65.89 o
   5  22   3      253.10      169.12     63.54 o
   6  22   3      195.28      235.47     72.05 o
   7  22   3       13.18        8.63     93.68 o
  -7  23   3        8.60        0.00     64.42 o
  -6  23   3      227.09      215.43     69.26 o
  -5  23   3       55.31      118.23     62.14 o
  -4  23   3      156.78       25.05     85.47 o
  -3  23   3      874.86      783.16     99.16 o
  -2  23   3      237.62      168.73     46.86 o
  -1  23   3      209.91      229.37     64.00 o
   0  23   3        3.43        0.00     42.50 o
   1  23   3      485.13      536.42     91.79 o
   2  23   3      134.38       47.16     74.32 o
   3  23   3      115.75       49.79     54.46 o
   4  23   3       65.41       14.07     56.17 o
   5  23   3       83.72      125.04     63.37 o
   6  23   3      165.18      150.95     97.90 o
  -6  24   3      168.30      134.23     69.96 o
  -5  24   3     1159.02     1318.36     97.83 o
  -4  24   3      694.60      617.69    104.42 o
  -3  24   3      816.51      796.22    103.16 o
  -2  24   3     1189.19      927.16     94.11 o
  -1  24   3      100.06      117.51     49.49 o
   0  24   3     1515.95     1822.99     88.35 o
   1  24   3        0.05        0.00     64.00 o
   2  24   3     1022.42     1219.38    122.95 o
   3  24   3      139.17       89.29     57.46 o
   4  24   3      705.01      874.34     81.93 o
   5  24   3      170.35      146.88     70.41 o
   6  24   3      519.88      578.74    123.58 o
  -6  25   3      822.18      992.85    139.16 o
  -5  25   3      357.02      358.96     74.75 o
  -4  25   3     1875.08     2142.75    160.42 o
  -3  25   3     1329.13     1537.69    139.16 o
  -2  25   3      257.55       22.32     43.79 o
  -1  25   3     1749.30     1956.02     93.15 o
   0  25   3      264.91      271.37     82.53 o
   1  25   3     2722.50     3491.81    182.74 o
   2  25   3      157.74      313.69     94.74 o
   3  25   3      916.86      825.35    162.74 o
   4  25   3      195.55      192.60     67.89 o
   5  25   3     1302.93     1636.22    166.95 o
  -5  26   3      490.67      439.40     81.11 o
  -4  26   3      243.64      438.53    100.21 o
  -3  26   3      480.61      581.48    100.63 o
  -2  26   3     1633.62       54.95     38.32 o
  -1  26   3      164.32      183.37     81.05 o
   0  26   3     1306.83     1389.69    131.16 o
   1  26   3       48.48        0.00     80.21 o
   2  26   3     1371.33     1777.46    236.11 o
   3  26   3      114.02       46.59     60.96 o
   4  26   3      646.50      649.69    119.79 o
  -4  27   3       70.81       28.63     91.58 o
  -3  27   3      382.67      490.32     98.95 o
  -2  27   3       89.52      115.58     65.05 o
   1  27   3      506.11      325.48     84.63 o
   2  27   3        4.03        0.00     54.73 o
   3  27   3      396.73      524.20     76.74 o
  -3  28   3       17.52       29.26     86.11 o
   1  28   3        0.10        0.00     39.16 o
 -12   0   4       97.90        0.00     62.53 o
 -11   0   4     2231.08     2091.17    124.42 o
 -10   0   4      166.69      211.79     64.00 o
  -9   0   4    11034.04     9450.44    182.28 o
  -8   0   4      139.78      176.26     25.16 o
  -7   0   4    13826.28    13969.30    191.64 o
  -6   0   4     7821.21     7244.82    116.05 o
  -5   0   4    51214.64    51567.13    636.56 o
  -4   0   4    16031.43    17298.16    197.25 o
  -3   0   4    97063.97    95320.16   1201.81 o
  -2   0   4    72568.50    78896.25    997.43 o
  -1   0   4     9578.01    11038.94    284.21 o
   0   0   4    88509.55    92421.73   1397.13 o
   1   0   4    21636.38    20769.32    320.43 o
   2   0   4     7335.47     6519.86    117.45 o
   3   0   4      673.30      841.25     37.66 o
   4   0   4     9629.49    10800.30    187.72 o
   5   0   4    13803.34    14629.67    248.53 o
   6   0   4    16341.94    15817.67    271.46 o
   7   0   4    10022.00    10139.85    278.53 o
   8   0   4      379.03      438.32     70.95 o
   9   0   4     5673.17     5784.25    204.21 o
  10   0   4      407.70      413.06     84.42 o
 -12   1   4      808.15      882.74     99.16 o
 -11   1   4      214.64      162.56     46.16 o
 -10   1   4     3266.53     2781.92     93.14 o
  -9   1   4     1613.40     1712.97     57.22 o
  -8   1   4    13308.64    13590.51    166.27 o
  -7   1   4      693.49      710.83     25.87 o
  -6   1   4    23662.52    26705.76    225.54 o
  -5   1   4     4248.28     4556.11     47.54 o
  -4   1   4    83360.82    81036.13    652.85 o
  -3   1   4     3216.73     3209.48     35.22 o
  -2   1   4    19329.50    20125.12    198.34 o
  -1   1   4     1098.88     1607.99     26.89 o
   0   1   4    59411.31    58713.08   1826.24 o
   1   1   4   131562.70   135474.86   1444.55 o
   2   1   4    41852.58    42595.19    450.16 o
   3   1   4      572.87      497.16     21.29 o
   4   1   4     2227.03     1993.06     42.97 o
   5   1   4    36953.42    38082.83    413.33 o
   6   1   4     5999.06     5972.30     92.28 o
   7   1   4     1467.51     1540.06     70.38 o
   8   1   4     6267.95     6506.87    148.91 o
   9   1   4      388.99      418.18     51.76 o
  10   1   4     2072.59     1899.33     91.16 o
 -12   2   4      394.55      377.06     83.16 o
 -11   2   4      671.76      683.47     56.67 o
 -10   2   4        5.64        0.00     28.27 o
  -9   2   4     3527.99     3055.04     73.06 o
  -8   2   4        4.80       27.89     19.66 o
  -7   2   4     4538.17     4918.65     68.91 o
  -6   2   4    10686.39    10948.05    111.80 o
  -5   2   4     1729.12     1606.14     25.99 o
  -4   2   4    15164.69    13844.30    122.51 o
  -3   2   4    25145.91    27586.55    244.67 o
  -2   2   4     1950.72     2283.66     33.94 o
  -1   2   4    25188.01    27679.96    295.24 o
   0   2   4     3950.75     4144.31     56.13 o
   1   2   4      115.50      145.01     12.60 o
   2   2   4      535.57      430.95     19.69 o
   3   2   4     1752.31     1937.18     38.77 o
   4   2   4     6277.53     6519.44     81.64 o
   5   2   4      349.00      384.05     24.60 o
   6   2   4       18.94        3.66     25.03 o
   7   2   4     1739.37     1682.91     60.37 o
   8   2   4      198.03      168.41     58.00 o
   9   2   4      249.65      288.61     50.23 o
  10   2   4       35.85        0.00     68.00 o
 -13   3   4        1.19        0.00     75.37 o
 -12   3   4      127.96       52.21     76.00 o
 -11   3   4       43.50        0.00     42.16 o
 -10   3   4       28.54        0.00     27.12 o
  -9   3   4       32.83       17.22     25.33 o
  -8   3   4      241.58      227.51     26.53 o
  -7   3   4      382.59      255.91     19.94 o
  -6   3   4      441.45      375.22     20.28 o
  -5   3   4        9.26        0.00     10.14 o
  -4   3   4        8.64        0.00      9.11 o
  -3   3   4     5783.16     4848.33     56.94 o
  -2   3   4    11041.30    10037.48    132.80 o
  -1   3   4    35490.17    38846.36   1085.53 o
   0   3   4      128.10      119.93     11.91 o
   1   3   4    16801.31    14270.75    160.84 o
   2   3   4      687.41      619.62     20.47 o
   3   3   4      205.08      297.32     18.95 o
   4   3   4       55.55      110.21     15.06 o
   5   3   4       26.91       35.88     19.09 o
   6   3   4     1145.41     1116.93     48.42 o
   7   3   4       19.60        3.55     29.12 o
   8   3   4        2.96        0.00     32.86 o
   9   3   4       22.68        0.00     44.32 o
  10   3   4       72.31       28.00     75.79 o
  11   3   4        1.34        9.47     83.16 o
 -13   4   4      646.54      611.16    106.11 o
 -12   4   4      312.03      460.00     93.05 o
 -11   4   4      392.86      358.53     82.74 o
 -10   4   4      573.31      500.74     47.45 o
  -9   4   4     1270.43     1277.76     48.69 o
  -8   4   4      310.70      392.47     38.69 o
  -7   4   4    10162.51     9764.79    113.93 o
  -6   4   4      527.00      522.84     20.61 o
  -5   4   4    13470.21    13073.12    226.84 o
  -4   4   4    18224.61    19684.90    179.40 o
  -3   4   4     6611.55     6110.18     75.91 o
  -2   4   4     1948.08     2175.86     64.27 o
  -1   4   4     3487.70     3154.08     98.98 o
   0   4   4    20933.57    22789.42    210.30 o
   1   4   4      143.72      167.49     10.49 o
   2   4   4    25684.07    24254.91    238.93 o
   3   4   4      499.03      452.98     20.45 o
   4   4   4     2779.16     3355.63     51.69 o
   5   4   4      505.19      490.72     25.03 o
   6   4   4     3822.93     3532.57     83.59 o
   7   4   4     9521.96     9493.97    149.74 o
   8   4   4      332.83      337.30     49.42 o
   9   4   4      301.55      285.87     49.67 o
  10   4   4        2.00        0.00     73.90 o
  11   4   4     1456.84     1860.22    156.63 o
 -13   5   4      420.70      582.11    107.79 o
 -12   5   4     1891.57     2177.28    153.26 o
 -11   5   4      171.23      140.21     72.00 o
 -10   5   4     1325.13     1381.33     82.63 o
  -9   5   4      184.08      236.19     27.50 o
  -8   5   4    17437.88    17803.77    236.85 o
  -7   5   4       10.16       24.38     17.00 o
  -6   5   4     7335.42     8366.50     90.83 o
  -5   5   4     9334.27     9264.28    102.98 o
  -4   5   4     4507.93     4607.07     57.36 o
  -3   5   4    93161.33    92310.51    866.35 o
  -2   5   4    30835.30    32037.45    340.81 o
  -1   5   4     3621.02     3713.28     59.35 o
   0   5   4     1803.92     1972.91     29.67 o
   1   5   4    66338.97    64572.17    562.22 o
   2   5   4     9033.17     8549.77    112.05 o
   3   5   4    42686.00    43684.77    420.34 o
   4   5   4      400.21      353.02     19.60 o
   5   5   4     2690.76     2727.34     59.40 o
   6   5   4    19522.83    19572.15    261.94 o
   7   5   4     1999.88     1764.77     57.75 o
   8   5   4     4963.39     5191.64    128.98 o
   9   5   4      124.29      150.32     71.79 o
  10   5   4     2149.70     2315.59    158.32 o
  11   5   4      330.95      466.11    106.74 o
 -13   6   4      626.72      417.27    105.47 o
 -12   6   4      797.43     1006.53    110.95 o
 -11   6   4     2950.59     2994.33    164.42 o
 -10   6   4      433.44      442.49     48.74 o
  -9   6   4     5887.51     6240.97    103.24 o
  -8   6   4      244.90      306.34     23.31 o
  -7   6   4    23208.77    22782.07    260.32 o
  -6   6   4     8399.72     7916.09     92.96 o
  -5   6   4    10218.53    11762.66    126.90 o
  -4   6   4    33371.73    33527.68    326.10 o
  -3   6   4    18762.54    20674.23    203.32 o
  -2   6   4     3757.31     3446.97     62.05 o
  -1   6   4     1533.02     1346.72     25.17 o
   0   6   4    29121.85    30381.12    293.16 o
   1   6   4     4891.45     5040.66     61.16 o
   2   6   4    52590.19    53710.32    511.10 o
   3   6   4     3996.89     4117.74     56.63 o
   4   6   4    18073.10    18728.38    194.29 o
   5   6   4     9958.40    10290.68    147.77 o
   6   6   4     4536.11     4809.40     86.95 o
   7   6   4     4174.15     3949.89     80.99 o
   8   6   4     1346.45     1378.81     72.16 o
   9   6   4     3950.27     4107.18    187.16 o
  10   6   4        3.59      148.63     89.47 o
  11   6   4     1611.04     1743.17    153.05 o
 -13   7   4       85.64        0.00     81.90 o
 -12   7   4      444.43      344.84     97.90 o
 -11   7   4      672.58      711.37    103.79 o
 -10   7   4     2988.96     2918.76    153.26 o
  -9   7   4        4.39        0.00     20.85 o
  -8   7   4     3897.77     3975.43     65.37 o
  -7   7   4      153.73      122.69     16.59 o
  -6   7   4     6031.96     6005.67     81.42 o
  -5   7   4    31787.03    33287.89    327.22 o
  -4   7   4    11334.89    12534.03    132.63 o
  -3   7   4     2649.36     1998.30     33.11 o
  -2   7   4       95.30      133.16     37.80 o
  -1   7   4    22737.97    21761.75    273.97 o
   0   7   4      379.60      412.73     18.89 o
   1   7   4    32561.07    34913.76    336.67 o
   2   7   4      133.28       98.66     15.09 o
   3   7   4     8695.98     9088.88     95.23 o
   4   7   4    16313.51    16590.17    193.88 o
   5   7   4     3558.11     4057.92     73.95 o
   6   7   4      624.25      746.25     37.17 o
   7   7   4     1187.24     1046.55     43.57 o
   8   7   4     2276.31     2270.96    141.47 o
   9   7   4        1.44      126.74     84.42 o
  10   7   4     1750.18     1774.75    149.47 o
  11   7   4        7.12        0.00     92.00 o
 -13   8   4       30.72       54.74     94.53 o
 -12   8   4      269.85      190.32     94.11 o
 -11   8   4      414.31      259.79     92.84 o
 -10   8   4        6.26       24.63     75.58 o
  -9   8   4      392.18      243.35     29.42 o
  -8   8   4        3.50        0.00     17.83 o
  -7   8   4     5473.64     5071.96    242.74 o
  -6   8   4     2336.52     2293.98     83.28 o
  -5   8   4     1390.89     1091.55     25.62 o
  -4   8   4     1959.32     1706.10     33.93 o
  -3   8   4      247.27      304.16     16.04 o
  -2   8   4     9944.54    11081.92    116.76 o
  -1   8   4     1105.77      951.80     37.81 o
   0   8   4    23140.35    24139.02    263.70 o
   1   8   4        9.90        0.00     10.57 o
   2   8   4     3192.07     2864.69     75.27 o
   3   8   4       65.60        7.53     11.78 o
   4   8   4     3311.42     3779.46     60.25 o
   5   8   4     5528.81     5616.77     90.28 o
   6   8   4       97.01       27.56     19.59 o
   7   8   4     1159.94     1155.73    113.05 o
   8   8   4      372.05      274.74     77.47 o
   9   8   4      601.55      508.42     99.37 o
  10   8   4      105.02       59.37     95.37 o
  11   8   4       24.57        0.00     81.68 o
 -13   9   4      106.62      123.37     92.00 o
 -12   9   4      319.40      390.11    105.26 o
 -11   9   4       41.65      108.42     81.90 o
 -10   9   4      617.65      692.85     99.79 o
  -9   9   4      718.78      860.03     72.85 o
  -8   9   4      210.94      132.05     47.20 o
  -7   9   4     2358.26     2282.40     87.00 o
  -6   9   4     1080.65      981.83     66.53 o
  -5   9   4     2019.36     1992.10     74.25 o
  -4   9   4    15451.33    16536.21    188.11 o
  -3   9   4       14.51       39.34     12.90 o
  -2   9   4       26.33       24.58     11.69 o
  -1   9   4     5116.82     4397.63    231.16 o
   0   9   4      343.68      287.52     18.56 o
   1   9   4      238.52      400.36     24.86 o
   2   9   4     4049.84     3760.34     67.65 o
   3   9   4     3228.88     2896.86     69.74 o
   4   9   4        4.76       13.63     21.91 o
   5   9   4     1739.41     1713.55     49.41 o
   6   9   4       25.37        0.00     22.84 o
   7   9   4      160.01       57.81     28.05 o
   8   9   4      182.40      141.90     76.21 o
   9   9   4        1.32        0.00     77.26 o
  10   9   4      250.28      272.84    100.84 o
  11   9   4       56.51        0.00     90.95 o
 -12  10   4      259.29      420.42    110.11 o
 -11  10   4     2205.41     2389.28    162.11 o
 -10  10   4      229.71      337.90     92.42 o
  -9  10   4     4170.14     4480.23    143.26 o
  -8  10   4      378.60      472.84     64.42 o
  -7  10   4     3924.80     3550.63    113.25 o
  -6  10   4     3693.51     4386.00    118.16 o
  -5  10   4     5971.34     6142.79    141.48 o
  -4  10   4     3907.48     3926.82     58.98 o
  -3  10   4    17812.78    17541.93    198.80 o
  -2  10   4    14684.58    13617.13    142.61 o
  -1  10   4      130.53      111.49     16.51 o
   0  10   4    24456.50    23788.57    262.73 o
   1  10   4      456.06      689.21     24.33 o
   2  10   4    28539.40    26751.11    266.32 o
   3  10   4     3152.15     2845.89     49.00 o
   4  10   4     9821.65     9345.78    118.60 o
   5  10   4      584.39      709.57     83.16 o
   6  10   4      959.84     1128.64    108.00 o
   7  10   4     3572.85     3638.55    172.00 o
   8  10   4      164.35      255.58     82.32 o
   9  10   4     2213.69     2520.44    168.21 o
  10  10   4       42.19        0.00     95.16 o
 -12  11   4     1112.28     1170.32    129.26 o
 -11  11   4      512.16      625.27    110.95 o
 -10  11   4     5256.49     5517.57    167.33 o
  -9  11   4       41.69       17.13     54.14 o
  -8  11   4     7784.76     7536.93    184.00 o
  -7  11   4      305.12      408.33     53.37 o
  -6  11   4    12474.35    11603.82    377.69 o
  -5  11   4     9705.79     8930.39    185.16 o
  -4  11   4     5670.60     5708.04     86.90 o
  -3  11   4     5166.06     5627.49     79.03 o
  -2  11   4    28745.48    29285.33    286.36 o
  -1  11   4    45412.77    45485.83    682.99 o
   0  11   4     5657.00     5581.32     79.55 o
   1  11   4    30104.27    29435.01    290.74 o
   2  11   4      240.86      254.71     20.35 o
   3  11   4    34125.24    33965.74    373.36 o
   4  11   4     8037.76     7918.64    126.03 o
   5  11   4       75.07       72.21     40.37 o
   6  11   4     2717.76     2652.86    139.16 o
   7  11   4     1532.57     1597.69    129.47 o
   8  11   4     3891.51     4154.76    197.69 o
   9  11   4      193.56      159.79     89.47 o
  10  11   4      750.83      725.69    117.47 o
 -12  12   4      805.72     1010.53    128.63 o
 -11  12   4     1550.27     1757.91    150.74 o
 -10  12   4      187.80      233.00     64.16 o
  -9  12   4     3780.77     3863.89    136.50 o
  -8  12   4       44.04        9.77     93.79 o
  -7  12   4     9430.84     9852.14    214.87 o
  -6  12   4       41.57       65.95     39.60 o
  -5  12   4     5645.56     5607.42    137.91 o
  -4  12   4     2513.90     2293.11     46.82 o
  -3  12   4    18319.14    19155.53    218.46 o
  -2  12   4    11474.19    12318.77    134.13 o
  -1  12   4     5691.78     6328.46    125.27 o
   0  12   4    18932.73    18176.26    208.80 o
   1  12   4      172.77      141.77     30.78 o
   2  12   4    21492.94    21250.46    305.85 o
   3  12   4       21.22       55.05     16.38 o
   4  12   4    12148.59    12542.06    245.03 o
   5  12   4     1862.55     1632.97     99.47 o
   6  12   4     2450.40     2388.44    144.00 o
   7  12   4     2343.67     2399.38    150.32 o
   8  12   4     2458.64     2795.18    170.74 o
   9  12   4     1357.83     1393.06    134.53 o
  10  12   4        3.98       11.16     90.95 o
 -11  13   4      179.32      171.16     93.05 o
 -10  13   4     1263.61     1135.16     87.10 o
  -9  13   4       10.12        0.00     52.67 o
  -8  13   4     1656.82     1835.80     98.39 o
  -7  13   4      140.22       81.46     46.56 o
  -6  13   4     2734.20     2678.15    129.05 o
  -5  13   4     1044.08      866.93     59.07 o
  -4  13   4      603.64      689.35     29.09 o
  -3  13   4     1324.05     1412.67     43.46 o
  -2  13   4     4075.74     4447.80     69.75 o
  -1  13   4     9699.50     9837.29    637.25 o
   0  13   4     1650.01     1760.18     45.73 o
   1  13   4     1568.81     1250.79     85.46 o
   2  13   4       76.87       36.91     35.16 o
   3  13   4     7511.19     6993.56     95.61 o
   4  13   4     2854.86     2689.40    118.95 o
   5  13   4     2246.82     2264.43     96.15 o
   6  13   4       15.35        0.00     70.32 o
   7  13   4      519.01      548.00     94.11 o
   8  13   4      567.14      695.37    107.37 o
   9  13   4        6.17        0.00     84.21 o
 -11  14   4        2.80        0.00     83.79 o
 -10  14   4       53.25        0.00     55.42 o
  -9  14   4       35.24        0.00     66.11 o
  -8  14   4      517.97      397.86     61.62 o
  -7  14   4       41.93       26.87     48.78 o
  -6  14   4      478.32      492.33     55.85 o
  -5  14   4      354.97      372.63     62.74 o
  -4  14   4       63.48       68.53     29.35 o
  -3  14   4      133.33      223.25     24.83 o
  -2  14   4      657.26      814.82     32.24 o
  -1  14   4     1446.95     1261.41     54.77 o
   0  14   4      798.16      911.82     69.34 o
   1  14   4     1197.96     1186.98     42.88 o
   2  14   4      119.23      136.72     20.12 o
   3  14   4       81.71       82.34     18.27 o
   4  14   4     1397.26     1509.11     78.41 o
   5  14   4       20.32        0.00     73.47 o
   6  14   4      160.68      132.60     55.60 o
   7  14   4        0.57        0.00     72.42 o
   8  14   4       29.76       28.00     83.16 o
   9  14   4       78.38        0.00     88.84 o
 -11  15   4      209.64      327.58    105.26 o
 -10  15   4      582.17      513.54     75.17 o
  -9  15   4        7.14        0.00     53.30 o
  -8  15   4      454.32      341.72     63.04 o
  -7  15   4       63.16        0.00     49.69 o
  -6  15   4     5078.81     4609.24    185.79 o
  -5  15   4     2462.15     2309.91    128.42 o
  -4  15   4      116.68       76.81     20.66 o
  -3  15   4       17.80       41.60     24.02 o
  -2  15   4     7848.79     7330.81    119.45 o
  -1  15   4    11530.74    11697.91    171.94 o
   0  15   4      765.23      738.87     40.96 o
   1  15   4     2496.38     2495.30     60.32 o
   2  15   4      646.72      608.94     56.33 o
   3  15   4     7046.41     7039.23     98.46 o
   4  15   4     1929.55     1831.29     89.62 o
   5  15   4       15.03        0.00     47.57 o
   6  15   4      393.92      334.31     59.68 o
   7  15   4      702.82      688.00    104.42 o
   8  15   4      411.08      592.00    107.37 o
 -10  16   4       52.09       94.49     67.66 o
  -9  16   4     1766.44     1886.91    169.58 o
  -8  16   4       57.99       63.60     50.45 o
  -7  16   4     2070.51     1996.36    102.10 o
  -6  16   4     1915.94     1992.53     97.18 o
  -5  16   4     4570.36     4280.66    176.00 o
  -4  16   4      368.65      505.87     29.19 o
  -3  16   4     5014.76     5299.37     94.75 o
  -2  16   4    10810.72    10956.92    163.74 o
  -1  16   4       14.14       41.72     22.09 o
   0  16   4    16530.77    18152.65    248.15 o
   1  16   4      153.73      150.62     27.02 o
   2  16   4     8190.96     7837.94    109.74 o
   3  16   4      869.05      912.39     37.32 o
   4  16   4     2445.22     2411.67     97.05 o
   5  16   4     2261.49     1942.87    135.79 o
   6  16   4      754.16      611.91     69.15 o
   7  16   4     1499.86     1370.11    129.90 o
   8  16   4      162.16      227.37     99.16 o
 -10  17   4     2338.46     2616.74    136.02 o
  -9  17   4      109.34       87.32     60.35 o
  -8  17   4     1418.06     1574.65     97.41 o
  -7  17   4      113.42      155.12     55.55 o
  -6  17   4     7075.73     6759.69    340.95 o
  -5  17   4     2457.17     2436.67     69.48 o
  -4  17   4     3508.26     3736.65     74.02 o
  -3  17   4      462.71      587.93     39.13 o
  -2  17   4     5900.09     5996.88    108.00 o
  -1  17   4    19440.99    20622.72    333.39 o
   0  17   4        2.86        0.00     46.02 o
   1  17   4     5721.36     5494.82    100.49 o
   2  17   4      334.31      325.99     26.80 o
   3  17   4     8897.90     8492.73    207.38 o
   4  17   4     2358.96     2283.29    140.84 o
   5  17   4     3347.58     3419.11    125.10 o
   6  17   4      932.71      965.88     79.27 o
   7  17   4      831.18      752.22    113.90 o
   8  17   4     1986.51     2125.49    171.58 o
  -9  18   4      728.82      732.32     83.99 o
  -8  18   4      108.16      103.76     58.64 o
  -7  18   4     1093.35     1079.30    126.42 o
  -6  18   4      493.32      555.51     65.74 o
  -5  18   4     2961.63     3326.34    164.21 o
  -4  18   4     1399.53     1144.78     48.94 o
  -3  18   4     2148.42     2126.60     60.53 o
  -2  18   4     3788.79     4155.49     88.26 o
  -1  18   4     1099.07     1334.94     69.59 o
   0  18   4     3632.01     3731.48     86.85 o
   1  18   4        0.05        0.00     26.56 o
   2  18   4     4633.23     4807.83    127.14 o
   3  18   4      938.60      975.46     47.53 o
   4  18   4     3417.16     3353.33    188.21 o
   5  18   4      545.51      537.45     68.14 o
   6  18   4      875.74     1031.18     83.42 o
   7  18   4     1627.15     1424.23     98.10 o
  -9  19   4       18.80        0.00     61.33 o
  -8  19   4      429.51      469.85     74.32 o
  -7  19   4      138.06      132.41     56.11 o
  -6  19   4      273.01      169.01     80.32 o
  -5  19   4      100.03       31.37     71.58 o
  -4  19   4     1113.97      960.58     59.66 o
  -3  19   4     1606.07     1736.03     59.06 o
  -2  19   4        6.25        0.00     28.18 o
  -1  19   4       57.84      103.37     42.12 o
   0  19   4        1.75       14.55     53.79 o
   1  19   4     1034.81     1079.14     52.12 o
   2  19   4      831.55      946.10     50.41 o
   3  19   4      567.71      381.91     60.10 o
   4  19   4       39.01        0.00     50.15 o
   5  19   4      244.24      249.85     63.33 o
   6  19   4      633.81      505.77     73.66 o
   7  19   4       13.35        0.00     60.87 o
  -9  20   4        3.26        0.00     95.79 o
  -8  20   4        0.86        0.00     58.14 o
  -7  20   4      402.71      362.67     66.92 o
  -6  20   4       81.60       25.42     52.46 o
  -5  20   4        1.71        0.00     68.84 o
  -4  20   4       26.08       15.97     37.08 o
  -3  20   4      601.59      613.91     53.57 o
  -2  20   4       70.30       76.56     76.00 o
  -1  20   4      181.14      159.04     44.25 o
   0  20   4       15.46        2.81     39.27 o
   1  20   4        2.39        0.00     35.37 o
   2  20   4      527.80      611.09     47.26 o
   3  20   4      143.65       54.83     64.74 o
   4  20   4      190.28      114.58     56.68 o
   5  20   4       75.79       13.84     53.80 o
   6  20   4       18.00        0.00     61.61 o
   7  20   4       27.62        0.00     90.32 o
  -8  21   4      543.58      414.18     75.14 o
  -7  21   4       47.14       36.80     62.24 o
  -6  21   4     1398.57     1544.47    102.20 o
  -5  21   4      779.13      616.64     97.05 o
  -4  21   4      167.72      198.53     80.00 o
  -3  21   4      928.93     1056.41     67.03 o
  -2  21   4     2915.81     3207.55    114.21 o
  -1  21   4     1284.61     1346.10    112.32 o
   0  21   4      402.30      227.49     88.00 o
   1  21   4     2100.92     2188.27    155.47 o
   2  21   4       22.97       31.66     46.87 o
   3  21   4     4060.01     4224.80    222.11 o
   4  21   4       51.35        9.29     54.52 o
   5  21   4       91.75       82.11     81.58 o
   6  21   4      828.27      971.95     90.58 o
   7  21   4      729.71      774.95    126.11 o
  -8  22   4       41.48       30.95     96.42 o
  -7  22   4     2019.41     2179.67    123.61 o
  -6  22   4      188.32      129.03     63.15 o
  -5  22   4     1081.00     1080.22    114.32 o
  -4  22   4     2031.05     2222.75    146.53 o
  -3  22   4     1804.54     1872.08     84.51 o
  -2  22   4     3258.99     3513.73    152.74 o
  -1  22   4      480.90      409.74     52.25 o
   0  22   4     2756.80     2882.54    136.21 o
   1  22   4       12.45       40.50     41.67 o
   2  22   4     4790.41     4772.00    239.79 o
   3  22   4       92.48      119.10     54.10 o
   4  22   4      829.77      848.74     78.30 o
   5  22   4      640.18      690.66     80.80 o
   6  22   4      590.30      648.00    120.42 o
   7  22   4      853.68      837.90    130.11 o
  -7  23   4      193.05      245.99     72.23 o
  -6  23   4     2057.18     2200.71    125.47 o
  -5  23   4     1018.33      865.27    111.37 o
  -4  23   4     1183.90     1177.48    116.21 o
  -3  23   4     1393.74     1614.96    133.26 o
  -2  23   4      578.79      499.42    172.84 o
  -1  23   4     2442.30     2733.31    100.34 o
   0  23   4       85.30       13.07     60.42 o
   1  23   4     2721.13     3220.65    170.53 o
   2  23   4       44.87        9.65     49.89 o
   3  23   4     1137.42     1171.89     96.00 o
   4  23   4      467.83      395.99     69.49 o
   5  23   4     1203.94     1393.19     99.88 o
   6  23   4      692.41      869.06    126.11 o
  -6  24   4       94.55      128.90     69.22 o
  -5  24   4     1136.96     1172.64    133.69 o
  -4  24   4      606.11      573.69    100.42 o
  -3  24   4      341.65      377.90     92.63 o
  -2  24   4      677.89       32.84     27.16 o
  -1  24   4       33.67       31.03     47.80 o
   0  24   4      941.42      535.37     74.11 o
   1  24   4        0.13        0.00     70.11 o
   2  24   4     1164.96     1252.30     87.83 o
   3  24   4      263.59      285.51     62.16 o
   4  24   4      104.92       98.88     66.53 o
   5  24   4      170.35      174.53     98.11 o
  -6  25   4       75.45        0.00     65.51 o
  -5  25   4       24.79        0.00     83.79 o
  -4  25   4        4.36        0.00     80.21 o
  -3  25   4      251.13      158.32     85.26 o
  -2  25   4      131.96        0.00     42.11 o
  -1  25   4       40.45        0.00     49.72 o
   0  25   4       78.18      236.84     80.42 o
   1  25   4      330.97      395.37     97.90 o
   2  25   4       43.62       31.67     54.48 o
   3  25   4        0.55        0.00     54.05 o
   4  25   4       54.00       85.91     62.61 o
   5  25   4       37.65      137.69    100.42 o
  -5  26   4      180.52       90.53     97.05 o
  -4  26   4       31.01       21.05     83.58 o
  -3  26   4      120.06      103.37     88.00 o
  -2  26   4      343.27      148.00     77.90 o
   0  26   4      431.08      462.95     95.37 o
   1  26   4       11.01        0.00     81.05 o
   2  26   4       61.41       70.75     59.53 o
   3  26   4      169.61       88.03     66.24 o
   4  26   4      364.65      320.42    105.05 o
  -4  27   4      354.64      341.48    103.79 o
  -3  27   4      734.37      933.27    118.95 o
  -2  27   4       38.55        0.00     78.32 o
   0  27   4       13.58        0.00     80.21 o
   1  27   4      581.91      569.48    107.16 o
   2  27   4       40.77       72.00     87.58 o
  -3  28   4      398.03      624.85    111.79 o
   1  28   4        3.65        0.00     87.16 o
 -12   1   5      821.47      725.54    103.79 o
 -11   1   5       22.10       22.18     42.12 o
 -10   1   5     2837.50     2703.76     91.92 o
  -9   1   5      200.84      234.22     30.88 o
  -8   1   5     6151.33     6219.63     92.23 o
  -7   1   5      542.48      431.87     20.29 o
  -6   1   5    10410.99     9958.76    103.54 o
  -5   1   5     3411.21     3188.45     41.06 o
  -4   1   5    17395.33    19255.62    165.99 o
  -3   1   5    49348.51    46901.26    379.94 o
  -2   1   5    19418.21    17586.12    265.74 o
  -1   1   5    22329.59    24792.77    267.21 o
   0   1   5    50351.52    51244.54    537.66 o
   1   1   5    16874.23    17064.64    190.81 o
   2   1   5    11488.77    10964.36    130.93 o
   3   1   5     1767.64     2126.42     43.16 o
   4   1   5     1059.08     1275.10     37.55 o
   5   1   5     9193.17     8188.53    112.60 o
   6   1   5     7487.87     7116.07    121.70 o
   7   1   5      128.12      214.97     43.42 o
   8   1   5     1010.59      893.15     60.79 o
   9   1   5      172.06      166.62     47.44 o
  10   1   5     1338.08     1394.32    124.42 o
 -13   2   5      733.47      799.37    107.58 o
 -12   2   5      474.36      665.06     90.95 o
 -11   2   5     2183.65     2153.39     86.62 o
 -10   2   5      499.61      499.75     38.41 o
  -9   2   5     9835.48    10342.78    190.54 o
  -8   2   5     1015.33     1104.23     35.46 o
  -7   2   5    15922.16    15863.84    154.07 o
  -6   2   5       60.00       75.13     13.93 o
  -5   2   5    36845.61    37939.20    313.29 o
  -4   2   5     9018.15    10830.89    107.79 o
  -3   2   5      319.05      418.17     21.80 o
  -2   2   5    94542.21   100535.45    985.74 o
  -1   2   5    26929.21    26873.13    288.55 o
   0   2   5    76845.55    79495.75    846.73 o
   1   2   5      135.66      109.06     12.48 o
   2   2   5     5911.45     7055.55     91.41 o
   3   2   5     2418.86     1998.71     42.38 o
   4   2   5    24451.18    26024.09    289.88 o
   5   2   5     3324.39     3610.77     66.09 o
   6   2   5     7122.54     7301.44    147.25 o
   7   2   5    10598.93     9986.26    159.66 o
   8   2   5      142.85      164.40     44.65 o
   9   2   5     1874.80     1969.77     90.74 o
  10   2   5      272.51      269.90     88.21 o
 -13   3   5     1155.11     1386.96    135.16 o
 -12   3   5     1885.24     1873.49    135.58 o
 -11   3   5     1434.82     1560.22     78.83 o
 -10   3   5     2400.84     2424.29     66.68 o
  -9   3   5       18.11       41.49     25.36 o
  -8   3   5    20977.12    21329.09    280.58 o
  -7   3   5     1278.76      948.21     27.66 o
  -6   3   5    30540.43    31047.00    244.92 o
  -5   3   5     5173.04     4844.26     49.61 o
  -4   3   5    57417.60    64255.15    556.58 o
  -3   3   5    46421.48    48571.62    460.39 o
  -2   3   5    53782.68    55562.79    533.56 o
  -1   3   5    33248.30    36328.11    385.13 o
   0   3   5    34876.26    37556.96    360.00 o
   1   3   5    87281.77    81737.39   1477.90 o
   2   3   5    44602.33    43968.99    421.42 o
   3   3   5    24116.91    25909.33    258.64 o
   4   3   5      200.41      240.64     18.70 o
   5   3   5    15709.02    15112.50    209.63 o
   6   3   5    25530.08    25312.66    333.72 o
   7   3   5      657.07      710.99     49.73 o
   8   3   5     3278.88     2970.02    139.47 o
   9   3   5      915.89      907.18     64.35 o
  10   3   5     1669.68     1974.54    145.47 o
 -13   4   5      651.22      542.11    101.90 o
 -12   4   5      793.36      843.58    103.79 o
 -11   4   5     1712.76     1721.01     79.21 o
 -10   4   5       56.11       23.19     35.50 o
  -9   4   5     5061.90     5412.88     96.81 o
  -8   4   5      231.57      157.18     25.49 o
  -7   4   5     5830.10     5941.08     67.30 o
  -6   4   5       39.25       23.15     11.77 o
  -5   4   5     6849.53     7310.75     77.93 o
  -4   4   5     5670.49     5669.44     68.28 o
  -3   4   5    18638.70    20468.52    368.16 o
  -2   4   5     4724.61     6331.41    157.05 o
  -1   4   5    21880.38    21730.99    218.30 o
   0   4   5     9060.04    10655.53    125.57 o
   1   4   5     1098.09     1116.24     32.36 o
   2   4   5    29984.66    30803.54    598.31 o
   3   4   5      986.19      775.19     29.37 o
   4   4   5    11407.83    10578.25    121.13 o
   5   4   5      635.61      507.66     30.72 o
   6   4   5     1346.30     1282.01     52.76 o
   7   4   5     4682.01     4647.15    105.21 o
   8   4   5     2104.63     2163.81     85.36 o
   9   4   5     1034.41     1016.43    105.90 o
  10   4   5        6.01       21.26     78.74 o
  11   4   5     1532.15     1732.01    154.32 o
 -13   5   5       50.33       98.11     88.21 o
 -12   5   5      632.37      469.27     99.37 o
 -11   5   5     1032.64      958.32    102.53 o
 -10   5   5     2253.85     2344.38     81.90 o
  -9   5   5        5.77        8.73     23.82 o
  -8   5   5      735.00      791.12     57.12 o
  -7   5   5     2061.72     2262.66     47.98 o
  -6   5   5      177.31      196.27     15.19 o
  -5   5   5     3315.32     3083.60     65.65 o
  -4   5   5      441.22      381.48     16.98 o
  -3   5   5     5188.81     4719.98     70.57 o
  -2   5   5     1118.68     1060.99     31.18 o
  -1   5   5     9768.20    10263.24    121.17 o
   0   5   5     1432.73     1379.98     28.10 o
   1   5   5    14036.61    15428.28    158.00 o
   2   5   5     1703.86     2186.60     41.76 o
   3   5   5    17134.38    16219.39    170.22 o
   4   5   5      140.24       70.20     16.42 o
   5   5   5       32.23       39.01     22.82 o
   6   5   5       10.55       94.90     27.92 o
   7   5   5      366.27      412.16     36.33 o
   8   5   5      650.08      751.44     56.95 o
   9   5   5       20.73        0.00     65.26 o
  10   5   5      234.06      199.58     91.58 o
  11   5   5        0.03        0.00     88.42 o
 -13   6   5      107.93      104.21     85.47 o
 -12   6   5       17.74        0.00     72.84 o
 -11   6   5        5.36        0.00     72.63 o
 -10   6   5        4.32        0.00     36.53 o
  -9   6   5     3691.80     3587.18     72.87 o
  -8   6   5       20.45        0.00     19.40 o
  -7   6   5     1861.90     1419.14     48.86 o
  -6   6   5      143.71      145.58     15.73 o
  -5   6   5     6909.79     5984.87     67.93 o
  -4   6   5    62386.19    63970.26    600.57 o
  -3   6   5     3457.46     3725.01     55.04 o
  -2   6   5     1038.19     1007.83     52.29 o
  -1   6   5     1543.17     1292.02     29.33 o
   0   6   5      339.17      418.39     17.57 o
   1   6   5    23997.54    24342.03    220.55 o
   2   6   5      174.69      252.66     17.22 o
   3   6   5       43.10       74.37     14.43 o
   4   6   5       26.70        5.40     29.20 o
   5   6   5     1665.46     1860.69     53.44 o
   6   6   5     1045.86      968.37     45.18 o
   7   6   5     4613.23     4540.67    115.43 o
   8   6   5        9.54        0.00     36.45 o
   9   6   5       19.86       57.05     74.95 o
  10   6   5        4.28       25.68     89.05 o
  11   6   5      292.51      314.53     97.68 o
 -13   7   5      182.49      123.37     93.26 o
 -12   7   5      496.13      449.06     96.21 o
 -11   7   5       20.24       15.16     76.42 o
 -10   7   5     1995.16     2080.86    135.16 o
  -9   7   5      295.17      293.85     24.92 o
  -8   7   5     4643.18     3786.31     64.67 o
  -7   7   5       71.71        2.07     19.81 o
  -6   7   5     6436.69     6338.84     86.54 o
  -5   7   5     3101.33     3339.56     46.40 o
  -4   7   5     7103.76     6858.48     80.13 o
  -3   7   5    16444.79    15972.18    180.75 o
  -2   7   5     7384.54     6233.88     81.17 o
  -1   7   5     1966.12     2111.84     39.66 o
   0   7   5     8903.89     8218.43     91.29 o
   1   7   5    17763.36    18004.11    182.84 o
   2   7   5     5373.57     5943.73     73.62 o
   3   7   5     2788.30     3535.22     53.48 o
   4   7   5      357.63      308.96     34.61 o
   5   7   5     9698.68    10024.25    146.97 o
   6   7   5     3031.77     2996.63     67.24 o
   7   7   5       73.40       55.53     36.87 o
   8   7   5     1379.38     1362.32    130.11 o
   9   7   5      282.30      470.53     96.84 o
  10   7   5     1506.39     1646.75    151.58 o
  11   7   5        9.66        0.00     89.68 o
 -13   8   5      243.18      101.05     93.47 o
 -12   8   5      381.27      236.84     89.47 o
 -11   8   5     2962.79     3175.39    170.53 o
 -10   8   5      253.36      334.32     80.63 o
  -9   8   5     7440.30     7384.88    178.09 o
  -8   8   5        6.57        0.00     15.45 o
  -7   8   5     8230.01     7982.23    105.10 o
  -6   8   5     4803.67     4462.80     65.52 o
  -5   8   5    29334.50    30262.64    305.59 o
  -4   8   5    26517.48    25249.20    248.86 o
  -3   8   5    28080.51    27984.98    303.91 o
  -2   8   5    17411.83    17417.62    196.36 o
  -1   8   5    15672.26    15406.01    176.18 o
   0   8   5    38748.27    41066.32    394.24 o
   1   8   5      450.12      737.52     24.66 o
   2   8   5     8716.50     9541.65    107.86 o
   3   8   5     6410.59     6931.57     94.08 o
   4   8   5    27090.22    26733.88    358.26 o
   5   8   5     1693.79     1862.08     51.20 o
   6   8   5     1623.43     1568.84     48.05 o
   7   8   5     3910.20     3911.40    102.33 o
   8   8   5      340.09      250.53     81.68 o
   9   8   5     4794.55     5504.46    238.74 o
  10   8   5      169.62      185.47    101.90 o
 -13   9   5      360.25      384.42    107.79 o
 -12   9   5      288.25      231.58     91.79 o
 -11   9   5      449.49      540.85     97.90 o
 -10   9   5     6597.69     7416.89    258.11 o
  -9   9   5       98.28        0.00     48.82 o
  -8   9   5     2663.37     2334.17     93.78 o
  -7   9   5       39.95       65.59     38.97 o
  -6   9   5     8609.50     9081.66    137.93 o
  -5   9   5    12136.15    12020.49    144.76 o
  -4   9   5     8370.47     7791.00    132.63 o
  -3   9   5      680.72      820.89     36.16 o
  -2   9   5    22910.71    23573.20    260.18 o
  -1   9   5    30838.85    31619.38    394.90 o
   0   9   5    19352.63    17750.97    180.05 o
   1   9   5    12702.70    14578.64    178.66 o
   2   9   5     1756.81     1878.27     37.17 o
   3   9   5    18270.28    19232.85    221.49 o
   4   9   5     3793.26     4308.14     74.93 o
   5   9   5     7408.79     7584.98    115.78 o
   6   9   5      109.93       99.28     26.28 o
   7   9   5     2257.09     2063.80    137.90 o
   8   9   5     4446.15     4583.19    203.58 o
   9   9   5      369.86      626.32    107.37 o
  10   9   5     1652.04     1538.75    143.16 o
 -13  10   5      125.26      174.95    103.79 o
 -12  10   5      339.29      399.58    106.95 o
 -11  10   5     1328.84     1584.43    142.32 o
 -10  10   5        6.53        9.73     56.23 o
  -9  10   5     3381.89     2967.29    118.00 o
  -8  10   5       19.59        0.00     42.09 o
  -7  10   5     4719.24     4876.81    133.75 o
  -6  10   5     9636.10     9448.27    197.52 o
  -5  10   5      657.40      676.17     24.32 o
  -4  10   5       97.06       87.80     14.01 o
  -3  10   5     4309.45     4416.96     60.43 o
  -2  10   5    25081.82    26450.32    290.81 o
  -1  10   5     6609.78     6348.74    100.45 o
   0  10   5    20664.26    21099.60    237.07 o
   1  10   5      219.97      122.17     14.09 o
   2  10   5    18277.38    19058.85    219.23 o
   3  10   5      474.30      472.61     24.79 o
   4  10   5     8240.43     8489.93    112.26 o
   5  10   5     1481.81     1660.92     82.06 o
   6  10   5       18.70       42.58     25.46 o
   7  10   5     1488.54     1320.01    121.47 o
   8  10   5     1424.12     1473.48    136.63 o
   9  10   5     1937.11     2065.91    162.53 o
  10  10   5       33.30        0.00     91.58 o
 -12  11   5        1.39        0.00     85.68 o
 -11  11   5       43.86       73.90     92.21 o
 -10  11   5      127.00      183.76     74.74 o
  -9  11   5       16.98        0.00     47.21 o
  -8  11   5        1.49        0.00    123.37 o
  -7  11   5       68.68       49.80     41.90 o
  -6  11   5     1131.60      908.32     99.47 o
  -5  11   5      832.20      885.47     28.97 o
  -4  11   5       37.72        1.10     27.78 o
  -3  11   5       61.54       15.03     28.60 o
  -2  11   5      584.15      507.43     49.04 o
  -1  11   5     6813.99     7296.49    162.07 o
   0  11   5       75.57       36.00     17.03 o
   1  11   5      250.04      344.48     20.27 o
   2  11   5       45.53        0.00     25.74 o
   3  11   5     3858.71     3835.05     85.08 o
   4  11   5      676.28      549.33     28.11 o
   5  11   5     1680.54     1764.94     85.68 o
   6  11   5      585.12      574.74     88.63 o
   7  11   5      207.11      165.69     77.05 o
   8  11   5       96.94       48.21     83.58 o
   9  11   5       10.57       37.26     94.32 o
  10  11   5       31.01        0.00     93.47 o
 -12  12   5      272.91      336.00    103.16 o
 -11  12   5      211.55       81.05     85.26 o
 -10  12   5       25.37       43.69     54.23 o
  -9  12   5      614.10      451.94     65.05 o
  -8  12   5      122.18       92.67     50.38 o
  -7  12   5     1885.18     1886.45     86.57 o
  -6  12   5     2400.64     2495.96    191.16 o
  -5  12   5      935.60      918.47     41.00 o
  -4  12   5     5078.54     4962.94     82.24 o
  -3  12   5      253.50      231.97     22.19 o
  -2  12   5      825.45      775.69     43.06 o
  -1  12   5     5972.38     5517.68    114.03 o
   0  12   5     1522.40     1431.28     39.13 o
   1  12   5      456.43      331.81     22.17 o
   2  12   5      412.26      399.15     25.71 o
   3  12   5     1532.44     1503.02     40.18 o
   4  12   5      685.58      630.46     28.65 o
   5  12   5     1015.38      825.06     91.16 o
   6  12   5      892.86      893.48    101.47 o
   7  12   5      375.83      472.00     93.47 o
   8  12   5       68.47       87.16     85.90 o
   9  12   5       75.09       62.32     91.58 o
 -12  13   5      649.52      865.27    124.21 o
 -11  13   5      676.08      672.91     82.57 o
 -10  13   5     1351.42     1318.06    134.63 o
  -9  13   5     1190.32     1159.50     84.56 o
  -8  13   5     6809.42     6658.99    176.70 o
  -7  13   5      790.75      668.75     61.75 o
  -6  13   5     4803.52     4386.86    211.90 o
  -5  13   5     1636.78     1453.23     38.06 o
  -4  13   5      201.57      183.03     21.01 o
  -3  13   5    22381.67    22006.62    287.11 o
  -2  13   5    18080.96    18362.91    213.50 o
  -1  13   5     7246.01     7109.82    140.01 o
   0  13   5      845.94      671.73     56.58 o
   1  13   5     6781.71     6292.69     89.89 o
   2  13   5       59.00       82.30     19.02 o
   3  13   5    17672.95    17609.98    207.96 o
   4  13   5       94.85       45.10     31.18 o
   5  13   5      434.30      388.07     56.34 o
   6  13   5     2717.81     2837.28    161.05 o
   7  13   5     2649.40     2734.75    163.37 o
   8  13   5      919.80     1024.43    122.11 o
   9  13   5       79.35       40.00     96.63 o
 -11  14   5     1277.23     1456.49    142.74 o
 -10  14   5      143.84      146.21     61.97 o
  -9  14   5     4161.51     4103.42    143.97 o
  -8  14   5      183.78       98.28     55.75 o
  -7  14   5     9474.25     9437.46    215.04 o
  -6  14   5       22.46       74.29     42.64 o
  -5  14   5     4547.20     4484.82    100.25 o
  -4  14   5    14154.31    14778.96    202.11 o
  -3  14   5    13256.23    12831.20    181.81 o
  -2  14   5    18913.79    19076.31    227.05 o
  -1  14   5     4980.19     4736.41    161.16 o
   0  14   5    13187.79    13257.69    163.64 o
   1  14   5      548.08      476.75     26.85 o
   2  14   5    14084.54    14203.46    173.72 o
   3  14   5       57.61       28.41     19.77 o
   4  14   5     4784.26     4746.93    107.00 o
   5  14   5     3912.33     3894.10    127.05 o
   6  14   5     2099.46     2211.59    147.58 o
   7  14   5     1855.45     2040.22    151.37 o
   8  14   5      542.44      522.95    108.00 o
 -11  15   5      209.39      217.11     71.72 o
 -10  15   5     1264.21     1152.37     91.97 o
  -9  15   5        0.76        4.28     53.69 o
  -8  15   5     4111.55     3863.90    133.77 o
  -7  15   5      119.65       96.57     50.27 o
  -6  15   5     5591.08     5436.08    370.84 o
  -5  15   5     4125.90     3948.39     70.91 o
  -4  15   5     5019.45     4875.07     87.20 o
  -3  15   5     9208.81     9384.09    143.15 o
  -2  15   5     5241.22     4593.38     90.03 o
  -1  15   5    14067.55    13028.08    421.74 o
   0  15   5       58.52        6.84     36.65 o
   1  15   5     8304.17     8049.05    152.94 o
   2  15   5     1069.08     1052.29     39.81 o
   3  15   5     8981.60     8906.08    119.70 o
   4  15   5     2471.52     2415.66    158.11 o
   5  15   5     1906.52     1943.36     99.95 o
   6  15   5     1130.45     1302.11    127.16 o
   7  15   5      976.82      963.80    109.05 o
   8  15   5     1208.35     1140.64    132.00 o
 -10  16   5      160.41       88.27     63.91 o
  -9  16   5      719.81      556.07     71.75 o
  -8  16   5       56.90        0.00     51.58 o
  -7  16   5     3018.63     2744.04    115.68 o
  -6  16   5      235.90      275.98     59.58 o
  -5  16   5     1692.04     1529.48     63.71 o
  -4  16   5     1885.21     1630.23     49.99 o
  -3  16   5     5649.92     5531.24     99.98 o
  -2  16   5     6847.93     6852.67    118.01 o
  -1  16   5      459.04      473.63     35.63 o
   0  16   5      712.38      751.12     40.88 o
   1  16   5       90.96       94.85     23.49 o
   2  16   5     3415.88     3678.18     68.19 o
   3  16   5       22.96        0.00     31.45 o
   4  16   5      517.80      473.47     57.31 o
   5  16   5      392.67      435.53     62.89 o
   6  16   5      439.94      347.37     63.42 o
   7  16   5      334.77      356.84     98.74 o
   8  16   5        8.53       14.53     89.47 o
 -10  17   5      412.13      542.84     83.94 o
  -9  17   5       15.38       37.54     59.09 o
  -8  17   5      143.77       76.31     52.09 o
  -7  17   5      158.59       60.12     52.42 o
  -6  17   5      660.96      689.02     69.67 o
  -5  17   5      633.94      815.28     51.39 o
  -4  17   5     1099.48      971.93     44.14 o
  -3  17   5     1207.78     1064.44     47.58 o
  -2  17   5      684.24      610.66     39.14 o
  -1  17   5     5557.05     4971.12    731.06 o
   0  17   5        9.11        0.00     25.79 o
   1  17   5        0.35       22.34     26.19 o
   2  17   5      276.48      247.82     26.76 o
   3  17   5       13.87        5.91     27.83 o
   4  17   5     1871.63     1729.62     94.02 o
   5  17   5       93.20       42.18     52.55 o
   6  17   5      127.82        0.00     56.51 o
   7  17   5        1.90        0.00     86.32 o
  -9  18   5      680.47      750.54     83.14 o
  -8  18   5        8.33        0.00     51.88 o
  -7  18   5      512.65      494.52     66.11 o
  -6  18   5      466.64      484.15     63.71 o
  -5  18   5     2332.61     2489.87     89.90 o
  -4  18   5     1149.51     1127.15     47.64 o
  -3  18   5       24.00       60.57     28.08 o
  -2  18   5     2408.62     2372.92     69.28 o
  -1  18   5     1234.76     1269.79     68.77 o
   0  18   5     9721.90     9579.03    154.16 o
   1  18   5        2.84        0.00     34.32 o
   2  18   5      865.11      621.06     41.32 o
   3  18   5      545.99      576.86     61.22 o
   4  18   5     3045.96     2953.55    154.63 o
   5  18   5      625.75      512.15     67.43 o
   6  18   5      309.44      272.52     64.91 o
   7  18   5       77.82        0.00     80.00 o
  -9  19   5       37.15        0.00     62.14 o
  -8  19   5     2527.33     2867.55    172.00 o
  -7  19   5      166.09      106.64     54.71 o
  -6  19   5     3739.79     3933.61    141.58 o
  -5  19   5     2884.76     3161.07    163.37 o
  -4  19   5     2094.70     1979.64     79.08 o
  -3  19   5     3214.71     3351.81     79.65 o
  -2  19   5     1928.02     1831.60     78.01 o
  -1  19   5    11074.21    11621.04    244.21 o
   0  19   5       33.44       23.21     40.12 o
   1  19   5     4442.50     4334.39     92.51 o
   2  19   5       65.91       32.28     43.50 o
   3  19   5     6869.63     6918.28    176.16 o
   4  19   5     1759.92     1778.61    130.74 o
   5  19   5     1042.50     1038.76     83.67 o
   6  19   5      656.11      730.02     79.62 o
  -9  20   5     1374.89     1346.32    152.63 o
  -8  20   5        2.66       65.16     63.71 o
  -7  20   5     2180.79     2403.58    118.65 o
  -6  20   5      231.68      243.68     75.68 o
  -5  20   5     3276.53     3386.55    170.53 o
  -4  20   5     3555.68     3605.14    106.12 o
  -3  20   5     1339.11     1163.38     68.82 o
  -2  20   5     3903.60     3830.91    109.53 o
  -1  20   5      485.37      533.48     52.47 o
   0  20   5     5834.54     5519.50    136.38 o
   1  20   5        2.00        0.00     37.03 o
   2  20   5     4928.73     5154.44    173.06 o
   3  20   5      171.32      101.59     53.97 o
   4  20   5     3094.37     3025.81    185.26 o
   5  20   5      666.09      621.17     72.68 o
   6  20   5      785.79      850.84    106.95 o
  -8  21   5     1205.28     1220.84     99.25 o
  -7  21   5      100.51      105.35     61.37 o
  -6  21   5      853.16      875.68     80.21 o
  -5  21   5      253.84      270.53     84.42 o
  -4  21   5     2196.01     2450.75    152.63 o
  -3  21   5     1623.51     1786.57    105.79 o
  -2  21   5      101.55       95.85     63.79 o
  -1  21   5     3029.49     2867.06     98.58 o
   0  21   5      305.31      345.56     80.74 o
   1  21   5     2660.09     2838.94    162.32 o
   2  21   5        0.87        0.00     46.94 o
   3  21   5     1486.13     1553.78    154.00 o
   4  21   5      344.09      269.94     61.94 o
   5  21   5     1198.52     1508.99     98.33 o
   6  21   5      501.96      501.27    113.26 o
  -8  22   5        8.28        0.00     93.26 o
  -7  22   5        2.37       29.86     67.03 o
  -6  22   5       19.13        0.00     59.16 o
  -5  22   5      279.49      349.69     89.90 o
  -4  22   5        0.75        0.00     67.16 o
  -3  22   5       17.45       45.11     46.68 o
  -2  22   5       46.47       47.99     54.84 o
  -1  22   5       18.51        0.00     41.83 o
   0  22   5      302.75      365.24     50.39 o
   1  22   5      267.88      386.46     49.83 o
   2  22   5       33.77       12.64     53.80 o
   3  22   5      152.26      115.48     66.21 o
   4  22   5      117.08      112.37     59.60 o
   5  22   5        3.89       23.30     60.45 o
   6  22   5      209.59      334.53    109.47 o
  -7  23   5       10.39       22.07     66.23 o
  -6  23   5      264.32      317.76     74.90 o
  -5  23   5       62.80        0.00     78.11 o
  -4  23   5      103.90       19.58     77.90 o
  -3  23   5      359.41      335.37     81.90 o
  -2  23   5      858.22      950.32     89.47 o
  -1  23   5       65.71       45.16     44.94 o
   0  23   5        3.75        0.00     41.26 o
   1  23   5      146.03      130.32     83.16 o
   2  23   5        0.14        0.00     49.46 o
   3  23   5      338.02      371.51     66.25 o
   4  23   5       11.26        0.00     55.71 o
   5  23   5        3.22       17.68     89.26 o
   6  23   5       46.15        0.00     88.84 o
  -6  24   5       97.68       99.03     67.80 o
  -5  24   5     1347.96     1412.01    140.21 o
  -4  24   5      571.60      443.58     95.79 o
  -3  24   5      478.94      431.37     92.63 o
  -2  24   5      630.09      446.70    155.69 o
  -1  24   5      396.66      463.00     59.84 o
   0  24   5     1105.45      273.48     58.74 o
   1  24   5        0.21        0.00     70.32 o
   2  24   5      763.70      652.43     72.08 o
   3  24   5       24.13        0.00     55.83 o
   4  24   5     1068.20     1319.78    172.63 o
   5  24   5      199.29        5.89     94.74 o
  -6  25   5      813.39      941.69    127.16 o
  -5  25   5      106.50        0.00     93.47 o
  -4  25   5     1668.14     2059.17    160.42 o
  -3  25   5     1004.02     1022.74    111.58 o
  -2  25   5      152.34      127.58     75.16 o
  -1  25   5     1295.35     1352.96     87.71 o
   0  25   5      314.59        0.00     28.21 o
   1  25   5     1775.08     2055.08    130.95 o
   2  25   5       11.18        0.00     52.14 o
   3  25   5     1029.86     1041.95    104.63 o
   4  25   5      168.82      173.47     94.32 o
  -5  26   5      765.59      803.79    126.74 o
  -4  26   5      504.09      805.90    117.47 o
  -3  26   5      294.25      247.58     93.47 o
  -2  26   5      726.04      768.64    104.63 o
   0  26   5     1323.51      567.37     78.11 o
   1  26   5       18.69        0.00     80.84 o
   2  26   5      910.80     1028.22    125.69 o
   3  26   5       12.21        0.00     86.11 o
  -5  27   5        3.66        0.00     97.47 o
  -4  27   5      136.08      218.11    100.63 o
  -3  27   5      499.97      830.53    115.37 o
  -2  27   5      106.36      144.21     85.68 o
   0  27   5       31.51        0.00     75.79 o
   1  27   5      489.44      600.42    104.00 o
   2  27   5        9.07        6.32     91.37 o
 -12   0   6      402.03      403.37     78.32 o
 -11   0   6     4995.66     4911.19    178.74 o
 -10   0   6     1584.08     1645.27    105.68 o
  -9   0   6     8565.31     9382.77    180.87 o
  -8   0   6      525.31      433.82     37.06 o
  -7   0   6    20753.34    22148.12    340.85 o
  -6   0   6     1885.01     1473.73     58.07 o
  -5   0   6    96578.48   103077.96    975.39 o
  -4   0   6      486.46      229.76     17.52 o
  -3   0   6     7864.46     6356.08     93.47 o
  -2   0   6   200883.53   210375.25   3155.24 o
  -1   0   6    27852.21    28530.42    435.65 o
   0   0   6     4271.84     4643.12     91.70 o
   1   0   6     2073.19     2409.58     61.78 o
   2   0   6      396.98      256.47     26.47 o
   3   0   6    23123.33    21917.63    350.36 o
   4   0   6    24919.84    24117.40    386.83 o
   5   0   6     9826.79     9834.00    186.52 o
   6   0   6    15521.86    16626.84    412.00 o
   7   0   6     8125.26     7750.15    237.48 o
   8   0   6      243.62      188.00     68.21 o
   9   0   6     3941.83     3939.39    174.32 o
 -12   1   6     1109.47     1084.32     71.22 o
 -11   1   6       43.72       48.81     43.35 o
 -10   1   6     5020.42     4765.29    120.26 o
  -9   1   6     1563.37     1927.19     63.17 o
  -8   1   6     3506.42     3934.06     68.03 o
  -7   1   6      972.95     1028.59     40.76 o
  -6   1   6    26945.40    27938.04    237.70 o
  -5   1   6     1470.56     1416.00     40.43 o
  -4   1   6    23166.31    24144.14    393.09 o
  -3   1   6     9326.81     9304.80    114.98 o
  -2   1   6    14306.90    13260.34    151.50 o
  -1   1   6    13015.13    12650.45    145.61 o
   0   1   6      672.76      751.55     23.74 o
   1   1   6      213.83      210.44     15.89 o
   2   1   6     2670.74     2795.55     50.67 o
   3   1   6     6983.05     6528.63     91.32 o
   4   1   6     3060.40     3117.04     59.71 o
   5   1   6    13294.20    13026.01    164.36 o
   6   1   6     5431.28     5855.75    110.89 o
   7   1   6      773.41      858.69     58.77 o
   8   1   6     1635.93     1476.22     78.82 o
   9   1   6      515.42      479.41     61.79 o
  10   1   6     1348.76     1507.80    139.16 o
 -13   2   6      142.17       63.58     78.74 o
 -12   2   6      705.32      662.02     60.05 o
 -11   2   6      265.43      246.64     63.16 o
 -10   2   6       16.47       27.31     29.76 o
  -9   2   6     3017.64     3118.56     72.52 o
  -8   2   6      479.28      505.66     27.53 o
  -7   2   6     2416.70     2318.33     39.37 o
  -6   2   6      723.43      545.28     20.00 o
  -5   2   6    38572.53    38935.39    344.91 o
  -4   2   6       83.72      171.37     13.32 o
  -3   2   6     3818.47     4197.31     57.40 o
  -2   2   6     9905.11     9801.21    104.81 o
  -1   2   6     9514.66    10143.19    120.26 o
   0   2   6     7907.91     8030.33     99.91 o
   1   2   6      629.25      701.18     25.32 o
   2   2   6     5131.54     5057.01     73.95 o
   3   2   6       92.51       10.50     16.27 o
   4   2   6     8072.96     8120.22    110.98 o
   5   2   6      503.48      605.65     35.35 o
   6   2   6     1375.62     1522.02     77.93 o
   7   2   6     3193.82     3456.85    113.05 o
   8   2   6      395.95      305.92     54.53 o
   9   2   6      135.27       51.22     47.93 o
  10   2   6        1.54       33.68     76.21 o
 -13   3   6       26.63       52.00     83.79 o
 -12   3   6       65.21       50.95     75.16 o
 -11   3   6       29.40        0.00     41.60 o
 -10   3   6        7.65        0.00     26.50 o
  -9   3   6       20.93       12.28     26.02 o
  -8   3   6     1729.34     1372.16    100.32 o
  -7   3   6       64.52       17.34     14.21 o
  -6   3   6        9.80        0.00     14.90 o
  -5   3   6      176.51      204.24     14.19 o
  -4   3   6     1175.92     1618.06     29.57 o
  -3   3   6     4106.92     3134.50     46.68 o
  -2   3   6      180.12      311.41     23.53 o
  -1   3   6     1729.58     1750.60     34.01 o
   0   3   6     3709.27     3382.10     52.57 o
   1   3   6     4808.50     5866.44     97.45 o
   2   3   6      426.89      448.19     22.81 o
   3   3   6     1104.07     1108.50     42.12 o
   4   3   6      396.91      301.53     21.20 o
   5   3   6     4051.58     3970.68     82.27 o
   6   3   6     1408.87     1330.71     57.15 o
   7   3   6       47.97       59.34     38.64 o
   8   3   6        0.62        0.00     39.79 o
   9   3   6       46.54        0.00     64.63 o
  10   3   6      110.61      232.63     85.26 o
 -13   4   6      609.92      728.64    107.37 o
 -12   4   6      290.56      330.74     88.84 o
 -11   4   6      476.77      526.00     51.39 o
 -10   4   6        3.22        0.00     24.95 o
  -9   4   6     3251.82     3325.04     75.78 o
  -8   4   6       23.68       16.94     21.27 o
  -7   4   6     6436.85     6625.12     78.42 o
  -6   4   6      122.04      240.47     16.84 o
  -5   4   6     3211.61     3645.80     47.96 o
  -4   4   6     3809.38     4247.87     84.87 o
  -3   4   6     1163.41     1073.79     25.29 o
  -2   4   6       79.86       86.18     11.28 o
  -1   4   6      780.14      828.18     24.57 o
   0   4   6     2622.31     3219.06     49.67 o
   1   4   6     3622.00     4365.00     57.79 o
   2   4   6    11894.78    10824.59    132.81 o
   3   4   6       83.46       66.03     25.02 o
   4   4   6     3863.45     3846.30     67.54 o
   5   4   6     3913.14     3851.38     80.25 o
   6   4   6     7054.67     7180.96    123.93 o
   7   4   6     2060.65     1872.09     65.01 o
   8   4   6      525.24      519.22     55.02 o
   9   4   6      283.05      187.58     82.74 o
  10   4   6       15.23       73.47     84.21 o
 -13   5   6      796.74     1023.37    117.05 o
 -12   5   6     2193.56     2415.59    158.32 o
 -11   5   6      904.46      919.80     98.11 o
 -10   5   6     2975.83     2769.74     86.70 o
  -9   5   6       19.64       15.84     24.25 o
  -8   5   6    21289.66    20081.78    253.80 o
  -7   5   6       19.52       19.32     16.25 o
  -6   5   6    17155.48    17358.79    168.75 o
  -5   5   6     4878.98     5271.86     68.19 o
  -4   5   6     3772.14     3324.94     66.85 o
  -3   5   6    26862.90    28200.12    305.33 o
  -2   5   6    11053.17     9795.42    117.58 o
  -1   5   6    42658.05    42541.43    521.16 o
   0   5   6     4710.33     4478.04     56.89 o
   1   5   6    35204.77    36915.10    357.17 o
   2   5   6     9879.31    10773.16    132.82 o
   3   5   6    17308.76    16293.43    203.22 o
   4   5   6     4041.78     3855.24     93.27 o
   5   5   6    10107.49    10098.67    180.69 o
   6   5   6    10277.03    10601.78    275.71 o
   7   5   6     5359.19     5474.41    340.32 o
   8   5   6     1943.07     1888.52     82.90 o
   9   5   6      280.41      225.05     81.05 o
  10   5   6     2393.34     2580.65    165.90 o
 -13   6   6      579.62      538.32    105.90 o
 -12   6   6     1615.53     1826.33    147.79 o
 -11   6   6     3286.67     3613.08    171.79 o
 -10   6   6      915.51      898.30     57.84 o
  -9   6   6     5763.60     5502.86     88.33 o
  -8   6   6       56.13       19.44     20.75 o
  -7   6   6    11986.04    12338.86    153.50 o
  -6   6   6     3037.64     3076.47     40.84 o
  -5   6   6    27065.84    24874.94    248.90 o
  -4   6   6    16177.33    18537.79    208.52 o
  -3   6   6    17313.48    17470.07    197.06 o
  -2   6   6    45137.23    42378.51   1693.44 o
  -1   6   6      461.16      687.20     26.67 o
   0   6   6    40832.70    45153.81    432.12 o
   1   6   6      582.32      553.09     21.62 o
   2   6   6    33013.93    32732.90    356.39 o
   3   6   6     9076.03     8916.05    105.67 o
   4   6   6     8841.26     8227.91    113.28 o
   5   6   6     8350.01     7955.19    127.26 o
   6   6   6     8111.56     7833.01    129.51 o
   7   6   6     5626.06     6024.12    141.45 o
   8   6   6      324.27      336.42     83.37 o
   9   6   6     2727.22     2772.23    166.11 o
  10   6   6       17.78       46.32     92.00 o
 -13   7   6      247.56      368.84     99.79 o
 -12   7   6      498.00      487.79    100.00 o
 -11   7   6      616.82      502.53     96.00 o
 -10   7   6     2959.36     3098.31    102.53 o
  -9   7   6       44.63        0.00     21.04 o
  -8   7   6     3891.17     3734.68     65.42 o
  -7   7   6       87.05       10.11     21.36 o
  -6   7   6    18795.52    19357.78    223.78 o
  -5   7   6     8175.38     8807.21    101.56 o
  -4   7   6    13605.79    12632.94    149.22 o
  -3   7   6     4264.76     5836.57     79.49 o
  -2   7   6    27726.75    27707.50    348.47 o
  -1   7   6    51072.37    54533.84    518.73 o
   0   7   6       55.22       31.42     19.39 o
   1   7   6    10073.64    10624.54    142.24 o
   2   7   6      246.24      270.66     25.61 o
   3   7   6    19115.19    19161.25    222.55 o
   4   7   6     7278.32     6575.67     95.89 o
   5   7   6     2630.38     2271.09     59.58 o
   6   7   6      181.21      254.50     29.43 o
   7   7   6     2585.53     2583.58     88.63 o
   8   7   6     2808.10     2853.28    161.90 o
   9   7   6        2.68        0.00     79.37 o
  10   7   6     1506.17     1498.75    146.32 o
 -13   8   6        9.40        0.00     78.74 o
 -12   8   6       63.99       26.74     86.95 o
 -11   8   6      139.70      202.32     84.63 o
 -10   8   6       27.20        0.00     72.84 o
  -9   8   6       14.25        0.00     19.77 o
  -8   8   6      259.45      288.24     21.51 o
  -7   8   6     1200.14      973.71     35.98 o
  -6   8   6        0.48        8.43     14.95 o
  -5   8   6      127.47       52.08     27.42 o
  -4   8   6      525.88      445.50     24.25 o
  -3   8   6     2712.67     2723.95     48.73 o
  -2   8   6    13174.14    13002.21    177.39 o
  -1   8   6     1823.68     1536.96     36.93 o
   0   8   6     1338.64     1448.62     31.73 o
   1   8   6      593.21      493.46     23.10 o
   2   8   6     2650.70     2221.17     41.47 o
   3   8   6     1160.00     1157.52     63.38 o
   4   8   6       24.65       51.61     22.56 o
   5   8   6       72.93       79.42     24.01 o
   6   8   6      644.73      539.32     33.02 o
   7   8   6       43.55       52.88     35.18 o
   8   8   6       77.33       52.42     76.63 o
   9   8   6      341.53      323.58    104.00 o
  10   8   6       83.65      123.58     95.16 o
 -13   9   6       57.55        0.00     92.21 o
 -12   9   6      128.66       38.95     84.63 o
 -11   9   6      107.43       38.95     77.47 o
 -10   9   6     1032.96      880.34     76.31 o
  -9   9   6     1223.83     1169.26     46.43 o
  -8   9   6       80.11      135.53     17.27 o
  -7   9   6      624.83      666.23     27.02 o
  -6   9   6     2591.85     2474.20     52.51 o
  -5   9   6      642.70      639.36     29.72 o
  -4   9   6    18063.57    17629.11    201.88 o
  -3   9   6      711.51      886.21     30.29 o
  -2   9   6     4111.86     4135.49     75.20 o
  -1   9   6     1220.98     1096.39     52.45 o
   0   9   6     7509.92     7983.10     93.19 o
   1   9   6    10056.44    10407.42    116.90 o
   2   9   6     1977.88     1826.15     42.04 o
   3   9   6       19.08       32.15     14.35 o
   4   9   6     1303.39     1071.47     41.61 o
   5   9   6    12637.49    12747.10    180.31 o
   6   9   6      451.27      428.15     40.64 o
   7   9   6       92.96        0.00     67.16 o
   8   9   6      205.54      328.63     91.16 o
   9   9   6       75.31      106.74     92.00 o
  10   9   6      483.42      547.37    113.90 o
 -13  10   6      198.25      168.63    101.90 o
 -12  10   6      356.25      233.05     98.95 o
 -11  10   6     3025.94     2891.18    177.47 o
 -10  10   6      212.97      321.66     73.79 o
  -9  10   6     3937.69     3888.35    192.32 o
  -8  10   6       33.67        0.00     42.05 o
  -7  10   6     3970.42     4249.26     97.10 o
  -6  10   6     4040.45     3896.38     61.97 o
  -5  10   6     6362.20     5354.29     85.84 o
  -4  10   6      821.44      799.13     30.03 o
  -3  10   6     2565.70     2516.45     48.40 o
  -2  10   6    13754.09    14315.90    195.61 o
  -1  10   6      384.47      333.12     56.85 o
   0  10   6    11676.98    12922.66    139.90 o
   1  10   6      170.39      210.99     17.84 o
   2  10   6     6343.05     6870.32     95.03 o
   3  10   6     5032.95     5231.93     79.26 o
   4  10   6    13874.25    14078.02    505.06 o
   5  10   6      465.40      576.60     44.85 o
   6  10   6     2375.25     2291.39     73.08 o
   7  10   6      979.18     1186.32    113.47 o
   8  10   6       17.60        0.00     82.11 o
   9  10   6     1613.54     1696.22    156.21 o
  10  10   6      127.12      137.90     97.68 o
 -12  11   6      566.00      497.27    105.47 o
 -11  11   6     1320.17     1419.28    100.63 o
 -10  11   6     4433.23     4391.58    148.37 o
  -9  11   6      206.95      170.85     55.15 o
  -8  11   6     6449.71     6516.94    168.50 o
  -7  11   6       80.24       57.14     45.90 o
  -6  11   6    16509.86    16429.61    327.09 o
  -5  11   6     4268.88     4435.23     75.08 o
  -4  11   6    10025.92     9158.02    133.43 o
  -3  11   6     8575.70     8926.96    115.44 o
  -2  11   6    18554.35    17445.15    202.59 o
  -1  11   6    34179.62    34587.59    457.81 o
   0  11   6     4688.22     5387.56     71.60 o
   1  11   6    21435.80    24195.95    243.14 o
   2  11   6      791.49      819.80     35.74 o
   3  11   6    19620.65    19594.46    248.26 o
   4  11   6     2505.60     2800.43     84.85 o
   5  11   6     2177.39     2049.43     49.47 o
   6  11   6     3622.34     3316.65    169.69 o
   7  11   6     1275.52     1225.27    117.68 o
   8  11   6     3119.11     3379.39    189.90 o
   9  11   6      143.91       52.84     89.05 o
 -12  12   6      890.70     1114.11    129.90 o
 -11  12   6      793.29      719.17     78.44 o
 -10  12   6      125.48      103.78     58.24 o
  -9  12   6     4303.93     4139.61    229.69 o
  -8  12   6      250.51      277.67     55.90 o
  -7  12   6     6430.97     6003.59    156.55 o
  -6  12   6     1046.97     1004.34     68.67 o
  -5  12   6     3512.96     3708.56     67.98 o
  -4  12   6     2861.72     3157.43     64.62 o
  -3  12   6     9451.81     9202.88    120.23 o
  -2  12   6    14431.92    14835.20    177.69 o
  -1  12   6     1780.08     1584.88     49.37 o
   0  12   6     1320.52     1520.71     35.98 o
   1  12   6     1181.04     1016.97     34.86 o
   2  12   6    20127.11    19148.35    232.04 o
   3  12   6      148.28      133.29     31.46 o
   4  12   6     1956.69     1699.20     42.06 o
   5  12   6      524.62      596.22     56.00 o
   6  12   6     2583.28     2664.86    156.84 o
   7  12   6     2111.00     2173.91    153.90 o
   8  12   6      784.47      785.27    114.11 o
   9  12   6      924.15     1099.59    134.53 o
 -12  13   6      145.22      125.90     97.68 o
 -11  13   6      182.21      195.90     67.26 o
 -10  13   6      682.69      651.11     75.99 o
  -9  13   6      640.69      598.02     69.57 o
  -8  13   6     1307.37     1034.37     77.04 o
  -7  13   6      174.44      195.98     50.77 o
  -6  13   6     2424.53     2489.69    109.71 o
  -5  13   6      705.59      760.41     33.00 o
  -4  13   6     1782.15     1913.93     51.43 o
  -3  13   6       40.94        0.06     23.85 o
  -2  13   6     3803.67     3458.86     64.51 o
  -1  13   6     7276.11     7403.02    119.69 o
   0  13   6      174.98      101.04     24.04 o
   1  13   6     1082.46     1227.84     38.28 o
   2  13   6     2951.48     2863.13     69.27 o
   3  13   6     7760.91     7599.79    106.42 o
   4  13   6     1771.12     1690.14     42.09 o
   5  13   6     1234.04     1056.64    105.05 o
   6  13   6      159.72      130.95     77.90 o
   7  13   6     1006.96     1097.48    120.21 o
   8  13   6      594.95      548.00    109.90 o
 -11  14   6        1.45        3.11     63.37 o
 -10  14   6       11.29        0.00     55.35 o
  -9  14   6        1.11        0.00     57.37 o
  -8  14   6       59.26        0.00     49.41 o
  -7  14   6      375.64      488.28     62.30 o
  -6  14   6        0.42        0.00     18.70 o
  -5  14   6      226.29      233.74     27.48 o
  -4  14   6       26.56       90.38     24.44 o
  -3  14   6      350.73      429.66     32.85 o
  -2  14   6      125.46       28.07     22.68 o
  -1  14   6      134.07       51.93     37.19 o
   0  14   6     1444.97     1228.75     47.84 o
   1  14   6     1107.50      874.66     37.04 o
   2  14   6       45.45       28.47     21.09 o
   3  14   6       65.44        1.65     31.57 o
   4  14   6       69.37       97.09     24.88 o
   5  14   6      556.50      529.69     91.79 o
   6  14   6       44.64        0.00     72.63 o
   7  14   6       42.85       85.90     86.95 o
   8  14   6      170.13       51.37     88.00 o
 -11  15   6      167.57      137.77     70.56 o
 -10  15   6      388.52      409.41     72.03 o
  -9  15   6       84.92        0.00     51.73 o
  -8  15   6      525.91      659.40     71.69 o
  -7  15   6      348.96      430.02     87.05 o
  -6  15   6     2423.45     2353.32    117.37 o
  -5  15   6       36.10       97.42     22.24 o
  -4  15   6     1945.11     2184.59     76.40 o
  -3  15   6     1107.98     1041.75     47.94 o
  -2  15   6      868.35      698.35     38.32 o
  -1  15   6     3444.46     3208.75     88.88 o
   0  15   6      482.94      510.69     34.42 o
   1  15   6     3770.82     3751.00     68.99 o
   2  15   6       14.43        0.00     20.41 o
   3  15   6     1707.41     1877.90     47.45 o
   4  15   6     2090.46     2260.27    128.63 o
   5  15   6      430.69      254.44     58.01 o
   6  15   6      501.74      494.11     97.68 o
   7  15   6      276.30      124.21     93.26 o
   8  15   6      417.48      679.37    117.68 o
 -10  16   6      208.49      169.05     67.61 o
  -9  16   6     1542.03     1719.14    100.95 o
  -8  16   6       56.71        0.00     49.60 o
  -7  16   6     5998.24     5747.21    485.37 o
  -6  16   6     2663.87     2800.53    127.58 o
  -5  16   6     4568.48     4696.00     85.19 o
  -4  16   6       96.95      110.92     26.57 o
  -3  16   6     2202.15     2137.67     62.30 o
  -2  16   6    11577.48    11092.19    168.86 o
  -1  16   6      355.10      320.02     47.44 o
   0  16   6     9365.40     9213.55    146.32 o
   1  16   6     3099.95     2991.95     63.71 o
   2  16   6     5317.86     5460.28     89.76 o
   3  16   6     1264.96     1187.58     51.20 o
   4  16   6     2393.83     2615.66    107.64 o
   5  16   6      856.86      932.72     75.51 o
   6  16   6     1248.89     1477.69    140.00 o
   7  16   6      889.05      774.74    119.37 o
 -10  17   6     1339.95     1462.92    104.84 o
  -9  17   6      315.68      313.90     67.18 o
  -8  17   6     2015.62     2065.95    107.16 o
  -7  17   6      775.16      724.39    124.42 o
  -6  17   6     5291.58     5581.51    217.48 o
  -5  17   6     1008.37      872.71     41.36 o
  -4  17   6     3537.59     3431.91     76.08 o
  -3  17   6     1912.05     2046.13     62.04 o
  -2  17   6      235.33      303.26     35.02 o
  -1  17   6     8509.50     8103.84    236.21 o
   0  17   6     2536.43     2715.95     71.55 o
   1  17   6     5064.29     5332.17     92.77 o
   2  17   6       89.65       86.95     25.25 o
   3  17   6     5488.01     5829.27    155.32 o
   4  17   6     2141.10     2411.74    108.73 o
   5  17   6     2393.49     2134.45    148.21 o
   6  17   6      549.36      379.16     97.68 o
   7  17   6      539.53      538.32    112.42 o
 -10  18   6      134.97      125.85    110.63 o
  -9  18   6     1226.70     1413.16     99.92 o
  -8  18   6        0.27        0.00     51.87 o
  -7  18   6     2385.11     2551.56    128.84 o
  -6  18   6     1674.90     1580.01    129.90 o
  -5  18   6     2675.49     2693.22     88.47 o
  -4  18   6      412.58      510.17     35.97 o
  -3  18   6     3818.46     3826.07     85.41 o
  -2  18   6     4681.66     4778.89    122.65 o
  -1  18   6       62.22        2.37     20.74 o
   0  18   6     1341.58     1453.37     60.82 o
   1  18   6      658.75      566.25     34.05 o
   2  18   6     6095.58     6426.45    172.06 o
   3  18   6      511.06      560.87     60.59 o
   4  18   6     3263.59     3260.96    124.88 o
   5  18   6      805.17      880.91    118.63 o
   6  18   6      970.33      856.64    119.16 o
  -9  19   6       18.02        0.00     63.35 o
  -8  19   6      394.86      477.55     74.51 o
  -7  19   6       63.89       52.77     52.74 o
  -6  19   6      411.61      428.21     89.90 o
  -5  19   6      289.29      397.90     85.26 o
  -4  19   6      391.51      340.60     47.06 o
  -3  19   6     1177.63     1365.01     57.85 o
  -2  19   6       21.30       65.72     38.77 o
  -1  19   6       74.02      150.74     63.79 o
   0  19   6        2.09        0.00     37.78 o
   1  19   6      910.22     1023.22     53.88 o
   2  19   6      316.68      296.57     38.15 o
   3  19   6     1326.86     1584.19     93.70 o
   4  19   6        0.96        0.00     69.79 o
   5  19   6      160.93       67.62     70.32 o
   6  19   6      485.49      539.37    112.00 o
  -9  20   6        1.14        0.00     65.43 o
  -8  20   6        3.12        0.00     59.24 o
  -7  20   6      206.18      153.21     78.32 o
  -6  20   6       17.93       41.68     73.26 o
  -5  20   6       46.64       63.16     75.79 o
  -4  20   6        4.59        0.00     56.84 o
  -3  20   6      919.47      931.74     62.32 o
  -2  20   6       14.74       10.70     47.58 o
  -1  20   6       16.24        0.00     30.49 o
   0  20   6       11.46        0.00     39.32 o
   1  20   6      163.74      135.62     35.12 o
   2  20   6      193.64      243.93     55.91 o
   3  20   6       28.06       10.34     51.91 o
   4  20   6        1.08        0.00     53.05 o
   5  20   6       40.07        0.00     75.79 o
   6  20   6       23.01        0.00     59.77 o
  -8  21   6     1759.34     1834.34    248.32 o
  -7  21   6       59.41        9.13     59.98 o
  -6  21   6      503.31      343.16     90.11 o
  -5  21   6      275.70       67.37     81.26 o
  -4  21   6      631.36      684.62     56.24 o
  -3  21   6     2129.36     2233.86     91.09 o
  -2  21   6      969.37      736.22     84.84 o
  -1  21   6      209.49      116.78     43.39 o
   0  21   6       21.68        0.00     52.21 o
   1  21   6     1968.25     1986.38     70.36 o
   2  21   6        3.18        0.00     46.87 o
   3  21   6     1699.91     1729.13     99.44 o
   4  21   6       65.53        0.00     65.68 o
   5  21   6       57.84       40.95     66.95 o
   6  21   6      176.44      159.58     93.26 o
  -8  22   6        0.31       54.29     68.81 o
  -7  22   6     2861.60     3018.70    139.47 o
  -6  22   6      205.44      104.84     86.53 o
  -5  22   6      908.12      819.37    110.74 o
  -4  22   6      978.21     1039.59    111.37 o
  -3  22   6     2824.17     3095.57    105.98 o
  -2  22   6     2939.23     3157.70    151.37 o
  -1  22   6      286.18      238.58     48.65 o
   0  22   6     1811.46     2015.90     86.92 o
   1  22   6       54.18       65.31     47.54 o
   2  22   6     4181.38     4618.61    144.79 o
   3  22   6      103.84       57.31     55.36 o
   4  22   6      973.55     1082.34     86.35 o
   5  22   6      595.18      630.95    112.84 o
   6  22   6      633.58      721.27    118.32 o
  -7  23   6      217.26      373.15     96.84 o
  -6  23   6     1665.89     1693.48    152.63 o
  -5  23   6      465.00      475.16     97.47 o
  -4  23   6     1949.72     2036.01    144.84 o
  -3  23   6     1312.20     1512.43    130.32 o
  -2  23   6      455.94      337.26     76.32 o
  -1  23   6     1466.36     1412.55     82.83 o
   0  23   6      233.06      226.90     50.00 o
   1  23   6     3328.32     3675.87    127.40 o
   2  23   6       41.34       44.49     69.16 o
   3  23   6     1172.31     1138.55     83.94 o
   4  23   6      426.59      446.48     76.41 o
   5  23   6      963.38      998.53    128.21 o
  -6  24   6       42.18        0.00     87.79 o
  -5  24   6      836.22      763.58    114.11 o
  -4  24   6      233.50      158.74     84.42 o
  -3  24   6      508.66      537.06     95.37 o
  -2  24   6      514.40      516.03     60.29 o
  -1  24   6      270.28      305.26     55.16 o
   0  24   6     1719.92     1884.85    142.32 o
   1  24   6       28.31       79.53     53.60 o
   2  24   6      776.47      768.87     76.11 o
   3  24   6       39.72       64.62     71.68 o
   4  24   6      417.94      525.27    106.53 o
  -6  25   6       90.60       50.11     92.00 o
  -5  25   6        4.34        0.00     84.21 o
  -4  25   6        7.99        0.00     87.16 o
  -3  25   6       25.26       21.47     76.00 o
  -2  25   6      228.26      128.00     78.32 o
  -1  25   6        3.73        0.00     48.12 o
   0  25   6        1.17        0.00     69.90 o
   1  25   6      221.81      224.42     88.21 o
   2  25   6       10.96        0.00     80.42 o
   3  25   6        2.04        0.00     86.53 o
  -5  26   6      320.02      333.90    100.00 o
  -4  26   6       53.51       20.63     83.37 o
  -3  26   6       70.87       67.16     84.21 o
  -2  26   6      638.90      853.48    105.90 o
  -1  26   6        7.13        0.00     76.42 o
   0  26   6       96.71        0.00     57.26 o
   1  26   6      158.33      129.05     90.74 o
   2  26   6      165.52      142.53     89.90 o
  -4  27   6      675.56      869.90    120.84 o
  -3  27   6      946.63      872.85    114.53 o
   0  27   6      186.26        0.00     33.26 o
   1  27   6      642.89      896.64    121.26 o
 -13   1   7      105.63      101.90     80.21 o
 -12   1   7      465.90      488.74     56.29 o
 -11   1   7       62.81       73.64     43.99 o
 -10   1   7     2774.95     2680.67     90.66 o
  -9   1   7     1535.53     1454.65     54.27 o
  -8   1   7     2914.39     2755.20     55.84 o
  -7   1   7        5.35        0.00     14.09 o
  -6   1   7    12044.28    11881.81    112.39 o
  -5   1   7     1164.07     1037.83     37.00 o
  -4   1   7     3197.20     2700.33     37.73 o
  -3   1   7    16833.92    16607.86    168.57 o
  -2   1   7      870.12      703.68     27.90 o
  -1   1   7    16918.63    17780.87    200.60 o
   0   1   7     1159.47     1131.25     31.83 o
   1   1   7    25473.68    25730.94    284.50 o
   2   1   7     1257.11     1776.55     43.91 o
   3   1   7    15643.59    15417.64    184.57 o
   4   1   7     1166.50     1150.45     41.30 o
   5   1   7     5304.54     5467.57    104.20 o
   6   1   7     2221.20     2143.86     83.78 o
   7   1   7      672.24      593.84     54.38 o
   8   1   7      728.75      797.39     63.40 o
   9   1   7       58.08       65.34     51.02 o
 -13   2   7      442.80      459.16     94.11 o
 -12   2   7     1486.23     1626.21     83.91 o
 -11   2   7     4831.11     4552.50    128.42 o
 -10   2   7     1312.15     1672.06     88.84 o
  -9   2   7     6656.00     7090.23    119.64 o
  -8   2   7      114.19      174.12     23.17 o
  -7   2   7    24471.39    24462.18    213.86 o
  -6   2   7     2937.16     2830.76     51.34 o
  -5   2   7    25461.46    26830.75    244.37 o
  -4   2   7    22582.98    20992.74    178.93 o
  -3   2   7      124.58      176.66     11.76 o
  -2   2   7     4185.26     4318.45     62.55 o
  -1   2   7      640.48      836.62     58.07 o
   0   2   7   117473.95   120822.43   1277.87 o
   1   2   7      179.08      172.52     18.18 o
   2   2   7    44751.07    44286.66    475.07 o
   3   2   7     1515.10     1459.92     42.27 o
   4   2   7    16916.68    17013.07    203.86 o
   5   2   7    14189.76    13395.07    196.63 o
   6   2   7     4752.53     4513.83    173.90 o
   7   2   7     1610.23     1687.03     88.74 o
   8   2   7     1133.42      928.26     66.68 o
   9   2   7     1690.94     1688.22    134.11 o
  10   2   7       90.09        0.00     78.32 o
 -13   3   7     1641.55     1604.01    137.90 o
 -12   3   7     1859.31     2009.28    138.53 o
 -11   3   7     2535.19     2822.11     93.74 o
 -10   3   7     2764.99     2526.78     67.81 o
  -9   3   7      682.59      608.67     36.90 o
  -8   3   7    17223.21    16772.76    204.20 o
  -7   3   7       88.10      280.26     18.08 o
  -6   3   7    32760.25    34124.49    308.00 o
  -5   3   7    11577.58    11873.68    118.31 o
  -4   3   7     9522.05     9546.26    148.49 o
  -3   3   7    11950.54    11741.33    138.83 o
  -2   3   7    25877.90    23924.06    262.92 o
  -1   3   7    33936.33    34344.11    369.55 o
   0   3   7       58.41       94.05     15.73 o
   1   3   7    76738.07    79233.06    827.87 o
   2   3   7     6124.27     5520.25     82.10 o
   3   3   7    31407.67    31772.72    350.77 o
   4   3   7     4068.53     4225.93     84.16 o
   5   3   7     8004.31     7771.59    129.67 o
   6   3   7     7469.37     7254.50    127.57 o
   7   3   7     5224.78     4948.04    129.48 o
   8   3   7     2073.43     1871.87     84.89 o
   9   3   7      517.77      420.21     88.63 o
  10   3   7     1792.93     2164.01    157.47 o
 -13   4   7      814.39      845.27    109.26 o
 -12   4   7     1594.43     1539.38    134.11 o
 -11   4   7     1559.59     1588.55     76.40 o
 -10   4   7      334.19      351.93     33.06 o
  -9   4   7     6289.31     5697.12    101.73 o
  -8   4   7      926.57     1180.21     49.99 o
  -7   4   7     9122.42     8426.52     94.80 o
  -6   4   7       36.10       30.36     13.62 o
  -5   4   7    18820.29    19104.74    179.60 o
  -4   4   7    39902.72    40056.87    430.62 o
  -3   4   7     1942.10     1755.38     32.09 o
  -2   4   7     3408.69     3353.98     53.89 o
  -1   4   7     1581.94     1551.98     70.86 o
   0   4   7    42367.19    43884.90    421.27 o
   1   4   7     7728.24     8285.45     96.35 o
   2   4   7    11102.46    11508.94    142.82 o
   3   4   7     4492.43     4452.60     66.66 o
   4   4   7     6592.93     6748.36    113.31 o
   5   4   7     7846.53     8086.91    141.29 o
   6   4   7     2774.86     2967.72     76.66 o
   7   4   7     2166.74     2098.83     88.22 o
   8   4   7      469.26      369.12     51.63 o
   9   4   7      778.27      919.16    107.16 o
  10   4   7       63.05      178.53     91.37 o
 -14   5   7       18.55        0.00     83.37 o
 -13   5   7       37.23       31.58     79.37 o
 -12   5   7      131.21       74.53     84.00 o
 -11   5   7      709.18      777.26     66.21 o
 -10   5   7       82.89       25.77     27.17 o
  -9   5   7      181.26      197.97     26.31 o
  -8   5   7      645.82      736.08     37.61 o
  -7   5   7      346.85      485.92     23.58 o
  -6   5   7     2898.35     2615.36     41.99 o
  -5   5   7       69.76      116.23     13.48 o
  -4   5   7      393.32      295.54     38.19 o
  -3   5   7       24.75       18.63      7.82 o
  -2   5   7       30.52       27.00     17.90 o
  -1   5   7      150.22      100.75     14.79 o
   0   5   7      832.95      584.21     21.58 o
   1   5   7      927.33      941.67     27.91 o
   2   5   7     9316.22     8336.94    111.06 o
   3   5   7     2641.16     2418.26     51.72 o
   4   5   7        4.93        0.00     22.72 o
   5   5   7      363.35      340.30     39.28 o
   6   5   7      225.53      261.76     33.65 o
   7   5   7      714.15      745.20     56.90 o
   8   5   7      234.44      170.53     75.58 o
   9   5   7        9.17       12.63     79.58 o
  10   5   7      391.41      449.69    104.42 o
 -14   6   7        4.53        0.00     86.32 o
 -13   6   7        0.87        0.00     75.37 o
 -12   6   7      112.07      236.84     90.74 o
 -11   6   7      281.86      216.84     78.74 o
 -10   6   7      189.85      126.67     38.40 o
  -9   6   7     1054.72     1212.51     43.25 o
  -8   6   7     4013.23     3754.26     97.66 o
  -7   6   7       86.32      102.11     24.63 o
  -6   6   7       57.97       44.74     15.35 o
  -5   6   7       35.58        0.00     24.13 o
  -4   6   7     1087.27     1064.86     31.72 o
  -3   6   7     3791.82     4489.75     77.66 o
  -2   6   7     4504.46     4925.04     71.91 o
  -1   6   7     4991.88     5289.99     75.86 o
   0   6   7     4178.90     4248.07     57.39 o
   1   6   7     1544.48     1567.76     34.64 o
   2   6   7     5936.15     5667.13     75.70 o
   3   6   7        1.17       59.74     24.10 o
   4   6   7     4625.36     4562.99     86.99 o
   5   6   7      119.90      109.98     32.88 o
   6   6   7      314.63      277.31     34.16 o
   7   6   7      346.96      304.09     46.36 o
   8   6   7      348.45      291.16     84.84 o
   9   6   7       16.15        0.00     80.00 o
  10   6   7        0.57       75.37     90.53 o
 -13   7   7      252.35      261.90     91.16 o
 -12   7   7      774.60      803.79    105.90 o
 -11   7   7       21.39        7.58     77.90 o
 -10   7   7     5105.27     5169.50    112.69 o
  -9   7   7      274.04      121.88     23.76 o
  -8   7   7     2515.53     2517.15     53.70 o
  -7   7   7      711.55      610.33     49.04 o
  -6   7   7     8850.10     8732.34    114.53 o
  -5   7   7     4237.55     4386.08     67.50 o
  -4   7   7     8560.47     9690.17    121.27 o
  -3   7   7      146.28      110.03     24.09 o
  -2   7   7     4839.59     6211.72     85.70 o
  -1   7   7    39096.41    38381.73    371.71 o
   0   7   7      321.28      215.71     18.28 o
   1   7   7    23991.31    24691.54    248.38 o
   2   7   7     2240.11     2183.93     43.18 o
   3   7   7     9080.85     8391.69    128.98 o
   4   7   7     3667.24     3381.14     81.64 o
   5   7   7     4664.81     4533.97     89.40 o
   6   7   7     1339.75     1325.71     54.21 o
   7   7   7      594.20      608.75     51.21 o
   8   7   7     1107.64      961.90    109.68 o
   9   7   7      320.76      331.79     96.84 o
  10   7   7      675.02      513.06    111.37 o
 -13   8   7       78.97       51.37     82.32 o
 -12   8   7      458.68      413.27     92.84 o
 -11   8   7     4796.83     5291.82    216.63 o
 -10   8   7     1182.84      916.01     75.13 o
  -9   8   7     3960.52     3920.03     69.77 o
  -8   8   7      259.58      138.78     20.55 o
  -7   8   7     6094.09     6005.09     87.40 o
  -6   8   7     3830.75     3710.90     62.21 o
  -5   8   7    32132.47    32030.89    349.95 o
  -4   8   7      880.65     1166.47     37.83 o
  -3   8   7    13800.41    16785.03    194.20 o
  -2   8   7     5153.53     5346.16     77.78 o
  -1   8   7    16513.07    18198.96    186.50 o
   0   8   7    36600.27    36497.12    355.54 o
   1   8   7      479.01      447.77     30.11 o
   2   8   7     4523.67     4639.86     72.40 o
   3   8   7      274.89      204.27     24.08 o
   4   8   7    29116.78    28866.82    372.11 o
   5   8   7      355.97      402.92     34.69 o
   6   8   7     4297.62     4285.43    112.02 o
   7   8   7     1570.88     1539.17    128.84 o
   8   8   7      615.94      646.95    103.16 o
   9   8   7     3857.87     4485.50    217.48 o
  10   8   7      371.57      108.21     94.95 o
 -13   9   7      374.30      449.06    108.21 o
 -12   9   7      751.28      575.37    103.16 o
 -11   9   7      359.31      476.00     94.11 o
 -10   9   7     7469.77     7583.08    196.12 o
  -9   9   7      733.94      582.47     40.79 o
  -8   9   7     2767.52     3105.65     56.73 o
  -7   9   7     2649.95     2575.36     50.80 o
  -6   9   7    14364.70    13278.09    171.17 o
  -5   9   7    12707.81    13220.83    181.66 o
  -4   9   7     5311.52     6625.00     91.68 o
  -3   9   7     7885.21     8343.87    109.33 o
  -2   9   7     8551.11     9289.82    118.74 o
  -1   9   7    22474.24    23437.38    254.84 o
   0   9   7       24.06      137.71     16.64 o
   1   9   7    19201.69    18667.72    194.71 o
   2   9   7      588.08      620.29     34.75 o
   3   9   7     9299.09     9063.20    136.91 o
   4   9   7     2166.35     2148.99     57.96 o
   5   9   7     5846.16     5349.32     96.51 o
   6   9   7     1194.38     1151.93     62.20 o
   7   9   7      815.69      942.74    105.47 o
   8   9   7     3909.21     4168.24    202.95 o
   9   9   7      207.43      342.11    103.79 o
 -13  10   7       80.13       18.74     86.32 o
 -12  10   7      130.68      112.84     92.42 o
 -11  10   7      533.42      579.32    118.00 o
 -10  10   7      506.25      497.83     69.65 o
  -9  10   7     4358.47     4022.08    134.43 o
  -8  10   7       13.09        8.56     16.27 o
  -7  10   7     4929.01     5036.29     66.24 o
  -6  10   7      675.47      721.21     30.14 o
  -5  10   7    12332.54    11769.16    165.60 o
  -4  10   7     3485.45     3195.01     57.22 o
  -3  10   7     1743.56     1735.09     42.21 o
  -2  10   7     2493.98     3041.53     65.65 o
  -1  10   7    11020.30    11182.49    123.88 o
   0  10   7    10206.57    10544.54    119.11 o
   1  10   7       31.72        0.00     16.73 o
   2  10   7     8314.11     8294.01    111.82 o
   3  10   7      158.55      129.75     28.30 o
   4  10   7     1375.69     1475.92     63.99 o
   5  10   7     1607.39     1425.23     79.38 o
   6  10   7     1080.66     1234.53    112.84 o
   7  10   7     2040.92     2150.75    149.47 o
   8  10   7      598.47      621.48    105.26 o
   9  10   7      647.72      750.32    117.05 o
 -13  11   7        0.76        0.00     97.26 o
 -12  11   7        0.23        0.00     87.16 o
 -11  11   7       59.17        6.18     58.09 o
 -10  11   7       10.82        0.00     79.68 o
  -9  11   7      199.57      201.66     57.73 o
  -8  11   7     1029.11      860.60     89.05 o
  -7  11   7     1981.61     2197.28     44.48 o
  -6  11   7      400.99      623.76     63.45 o
  -5  11   7     1283.12     1284.31     42.45 o
  -4  11   7      880.48      955.79     39.49 o
  -3  11   7      697.13      806.37     33.49 o
  -2  11   7       46.02       23.89     22.24 o
  -1  11   7     1212.26     1101.61     44.54 o
   0  11   7      911.22     1198.46     29.88 o
   1  11   7        7.99       54.44     18.22 o
   2  11   7      414.56      504.39     26.80 o
   3  11   7      525.06      751.58     38.04 o
   4  11   7      743.83      899.19     39.37 o
   5  11   7      162.16      104.40     31.30 o
   6  11   7       56.15        0.00     69.26 o
   7  11   7      628.42      686.95    104.00 o
   8  11   7      367.25      480.63    104.42 o
   9  11   7        9.86      119.16     93.68 o
 -12  12   7      251.92      183.79     96.63 o
 -11  12   7      288.74      334.73     67.10 o
 -10  12   7      265.64      226.47     62.39 o
  -9  12   7      771.78      820.23     74.36 o
  -8  12   7       43.61        0.00     44.58 o
  -7  12   7      411.26      235.54     40.50 o
  -6  12   7       11.71        4.45     17.69 o
  -5  12   7      171.02      150.51     22.67 o
  -4  12   7     2602.26     2750.94     80.88 o
  -3  12   7     7752.98     8358.55    122.64 o
  -2  12   7       93.53       82.61     25.12 o
  -1  12   7      684.26      681.42     34.70 o
   0  12   7     4736.94     4499.59     72.47 o
   1  12   7     1362.42     1314.57     34.35 o
   2  12   7     1844.11     1805.30     45.70 o
   3  12   7     1895.78     1913.85     48.00 o
   4  12   7      293.79      233.54     24.59 o
   5  12   7     2781.10     2681.93     77.56 o
   6  12   7      110.01        0.00     74.11 o
   7  12   7      462.65      422.53     96.84 o
   8  12   7      448.13      452.42    106.74 o
 -12  13   7      397.80      367.58    105.05 o
 -11  13   7      791.75      853.03     86.15 o
 -10  13   7     1741.57     1805.37    102.33 o
  -9  13   7      450.04      493.93     69.37 o
  -8  13   7     5864.52     5224.06    150.11 o
  -7  13   7     1898.21     1603.73     62.84 o
  -6  13   7     5984.20     5615.67     91.26 o
  -5  13   7     3371.55     3379.26     68.89 o
  -4  13   7     4868.61     5064.35     91.62 o
  -3  13   7     6332.49     6068.66    105.43 o
  -2  13   7    11301.10    12058.14    178.15 o
  -1  13   7     4501.21     4868.69     92.09 o
   0  13   7      516.28      602.34     28.97 o
   1  13   7    13634.58    13674.30    169.68 o
   2  13   7      100.02       43.83     20.92 o
   3  13   7     4032.27     4082.47     71.34 o
   4  13   7       47.46       19.49     26.14 o
   5  13   7     2697.94     2771.81    161.47 o
   6  13   7     2189.66     2185.70    152.63 o
   7  13   7     1425.23     1458.11    136.00 o
   8  13   7      407.09      339.37    104.00 o
 -11  14   7      718.96      692.42     83.39 o
 -10  14   7      187.32      193.16     59.84 o
  -9  14   7     4213.86     4500.76    224.74 o
  -8  14   7       12.88       62.29     52.55 o
  -7  14   7     5626.50     5297.20    149.39 o
  -6  14   7      126.09       86.29     28.24 o
  -5  14   7     8478.18     8456.91    130.56 o
  -4  14   7    10263.00    10270.57    154.50 o
  -3  14   7    11829.52    12307.03    180.47 o
  -2  14   7     6871.28     6929.05    318.99 o
  -1  14   7     3127.14     2895.09     69.84 o
   0  14   7    15946.44    16172.64    196.46 o
   1  14   7      226.24      173.21     40.40 o
   2  14   7    10265.43    10322.53    136.85 o
   3  14   7       11.04        0.00     20.50 o
   4  14   7     4846.22     4822.80    111.02 o
   5  14   7     4014.73     3438.13    170.95 o
   6  14   7     2246.18     2263.59    156.00 o
   7  14   7     1212.85     1369.27    133.05 o
   8  14   7      396.94      273.26    104.42 o
 -11  15   7      323.98      343.59     74.13 o
 -10  15   7     1563.14     1710.49    176.84 o
  -9  15   7      286.68      345.91     62.30 o
  -8  15   7     5536.67     5883.76    191.05 o
  -7  15   7       14.09       81.41     47.33 o
  -6  15   7     6341.36     5995.55     98.23 o
  -5  15   7      481.56      549.81     33.13 o
  -4  15   7    10864.26    10881.00    196.27 o
  -3  15   7     9111.18    10060.15    156.18 o
  -2  15   7     3166.81     3293.57    117.62 o
  -1  15   7     5751.32     6309.70    112.80 o
   0  15   7     1742.16     1342.11     45.83 o
   1  15   7     9721.68    10049.24    135.21 o
   2  15   7       33.12        0.00     21.60 o
   3  15   7     2345.31     2227.91     64.63 o
   4  15   7     3157.13     2991.92    245.69 o
   5  15   7     1607.15     1797.70    141.69 o
   6  15   7     1255.06     1192.01    116.21 o
   7  15   7      436.90      250.32     98.53 o
 -11  16   7       66.28        0.00     91.37 o
 -10  16   7      237.04      288.46     71.72 o
  -9  16   7      656.84      650.27     75.66 o
  -8  16   7       89.36       14.41     48.47 o
  -7  16   7      964.12      997.64     78.83 o
  -6  16   7      289.82      300.19     72.53 o
  -5  16   7     2126.90     1951.52     59.01 o
  -4  16   7      964.58     1111.63     57.82 o
  -3  16   7     2387.45     2637.50     71.45 o
  -2  16   7      745.49      782.58     97.37 o
  -1  16   7      924.48      706.84     43.34 o
   0  16   7      742.84      600.32     33.36 o
   1  16   7      323.73      341.17     29.55 o
   2  16   7     2456.43     2331.92     56.40 o
   3  16   7       71.33        0.00     27.03 o
   4  16   7      991.02     1039.72     93.90 o
   5  16   7      539.70      376.63     90.32 o
   6  16   7      433.17      329.69     89.90 o
   7  16   7      271.18      317.90    103.16 o
 -10  17   7      279.57      209.03     72.84 o
  -9  17   7       26.46        0.00     53.28 o
  -8  17   7      223.14      262.64     60.72 o
  -7  17   7       72.68        3.69     51.85 o
  -6  17   7      717.13      764.17     86.95 o
  -5  17   7      803.10      711.02     41.80 o
  -4  17   7      128.63      139.62     39.86 o
  -3  17   7      787.06      783.62     42.89 o
  -2  17   7      199.48      102.38     66.00 o
  -1  17   7     6717.48     6536.90    222.95 o
   0  17   7        6.20        0.00     36.80 o
   1  17   7        3.17        0.00     24.07 o
   2  17   7      258.85      223.16     34.79 o
   3  17   7      201.04      189.55     52.16 o
   4  17   7        5.05        0.00     89.90 o
   5  17   7      146.75      102.32     74.95 o
   6  17   7       35.62        0.00     79.79 o
 -10  18   7      139.88       29.70     68.62 o
  -9  18   7      826.00      825.08     82.98 o
  -8  18   7        3.81        2.92     52.64 o
  -7  18   7     1101.99     1025.66     81.21 o
  -6  18   7     1022.26     1074.11    110.32 o
  -5  18   7     3462.97     3594.26    106.22 o
  -4  18   7      196.98      196.07     32.89 o
  -3  18   7      618.86      667.76     43.65 o
  -2  18   7     7438.77     7394.72    536.00 o
  -1  18   7      468.03      287.19     47.80 o
   0  18   7     5494.15     5551.74    101.28 o
   1  18   7      941.22      775.45     64.82 o
   2  18   7     1022.13     1155.90     57.51 o
   3  18   7     1031.29     1097.54    146.74 o
   4  18   7     1751.78     1821.02     98.05 o
   5  18   7       90.56      136.01    107.05 o
   6  18   7      333.73      198.32    101.68 o
  -9  19   7      138.52      147.87     65.52 o
  -8  19   7     1724.23     1934.97    123.05 o
  -7  19   7       32.04        0.00     50.40 o
  -6  19   7     4275.19     4392.87    198.11 o
  -5  19   7     1334.79     1377.94     74.81 o
  -4  19   7     4588.20     4707.28    124.74 o
  -3  19   7     1503.29     1650.89     77.11 o
  -2  19   7     2114.72     2188.86    121.90 o
  -1  19   7     6273.00     6526.34    185.16 o
   0  19   7     1250.12     1133.20     56.46 o
   1  19   7     5633.23     6001.85    121.54 o
   2  19   7       70.87       51.80     33.32 o
   3  19   7     4285.48     4641.36    143.76 o
   4  19   7      408.17      272.14     63.26 o
   5  19   7     1639.10     1642.39    116.32 o
   6  19   7      375.30      353.48    106.53 o
  -9  20   7     1876.34     1884.81    121.69 o
  -8  20   7        1.74        0.00     59.12 o
  -7  20   7     2049.38     2295.34    116.59 o
  -6  20   7      375.52      299.79     85.90 o
  -5  20   7     2596.67     2498.12    150.11 o
  -4  20   7     1518.41     1552.48     79.16 o
  -3  20   7     3960.33     4192.12    120.46 o
  -2  20   7     4413.59     4885.72    184.84 o
  -1  20   7      149.91       78.65     39.35 o
   0  20   7     3644.98     3413.29     87.26 o
   1  20   7      247.14      174.64     52.82 o
   2  20   7     5409.85     5546.34    155.53 o
   3  20   7      165.41      104.80     86.00 o
   4  20   7     1420.79     1450.24    179.26 o
   5  20   7      552.20      523.50     74.21 o
  -8  21   7      745.79      724.45     89.34 o
  -7  21   7       13.92        0.00     61.05 o
  -6  21   7      854.12      666.95    101.90 o
  -5  21   7      218.77      123.37     77.47 o
  -4  21   7     1725.30     1725.61     85.38 o
  -3  21   7      983.27     1011.74    112.11 o
  -2  21   7      500.17      503.58     76.21 o
  -1  21   7     1862.42     1784.43    112.42 o
   0  21   7      812.58      774.87     48.22 o
   1  21   7     2649.18     2514.68     78.38 o
   2  21   7        0.19        0.00     48.25 o
   3  21   7     1202.85     1132.50     82.93 o
   4  21   7      189.35       98.99     59.92 o
   5  21   7      575.24      668.12    111.37 o
  -8  22   7       12.52        0.00     67.06 o
  -7  22   7       12.09        6.84     65.77 o
  -6  22   7      102.83      148.00     85.90 o
  -5  22   7      169.84      129.69     87.79 o
  -4  22   7       22.06        0.00     70.32 o
  -3  22   7        1.63       20.99     47.07 o
  -2  22   7      428.82      355.83     63.26 o
  -1  22   7      159.39       19.03    102.00 o
   0  22   7      293.80      196.13     39.36 o
   1  22   7       88.98       69.99    102.42 o
   2  22   7        2.92        0.00     58.11 o
   3  22   7      222.20      190.91     60.71 o
   4  22   7      399.45      475.83     73.44 o
   5  22   7        5.43        0.00     84.84 o
  -7  23   7       11.74       11.72     67.47 o
  -6  23   7      151.20       46.11     91.37 o
  -5  23   7       59.78       57.26     81.68 o
  -4  23   7      100.51       16.63     81.90 o
  -3  23   7      180.45      182.01     52.31 o
  -2  23   7      279.41      285.23     54.10 o
  -1  23   7       12.10        0.00     37.31 o
   0  23   7        5.14        0.00     44.92 o
   1  23   7      221.53      224.12     56.35 o
   2  23   7       16.32       18.95     53.45 o
   3  23   7      265.05      303.15    103.05 o
   4  23   7       66.02       98.41     62.02 o
  -7  24   7      529.05      376.42    111.58 o
  -6  24   7       85.13        0.00     87.37 o
  -5  24   7     1278.15     1581.48    147.37 o
  -4  24   7      224.08      142.53     88.63 o
  -3  24   7      285.37      174.11     81.47 o
  -2  24   7      440.71      486.74     80.63 o
  -1  24   7      126.06       75.25     50.91 o
   0  24   7      650.95      572.00     94.74 o
   1  24   7      112.14      106.11     82.95 o
   2  24   7      921.64      912.01    123.58 o
   3  24   7      133.50      156.00     94.53 o
  -6  25   7     1105.93     1237.90    140.42 o
  -5  25   7      204.21      173.26     98.95 o
  -4  25   7      854.40      874.11    112.42 o
  -3  25   7      417.62      299.37     90.53 o
  -2  25   7      249.79      334.95     85.47 o
  -1  25   7     1409.24     1270.53    117.90 o
   0  25   7      155.59      151.16     87.37 o
   1  25   7     1094.51     1286.53    130.11 o
   2  25   7        1.83        0.00     78.74 o
  -5  26   7      583.89      616.00    118.74 o
  -4  26   7      419.12      393.69    103.37 o
  -3  26   7      483.06      628.43     96.00 o
  -2  26   7      789.52      849.06    107.37 o
  -1  26   7      216.69      172.00     82.53 o
   0  26   7      875.57      955.59    119.16 o
   1  26   7       33.94        7.37     86.53 o
   2  26   7      818.48      989.06    126.32 o
  -4  27   7       74.45      202.11     92.63 o
  -3  27   7      293.12      118.53     60.21 o
   0  27   7       24.03        0.00     82.53 o
   1  27   7      328.76      476.63    112.00 o
 -13   0   8      103.99      123.37     70.32 o
 -12   0   8      640.24      665.27     82.53 o
 -11   0   8     9132.92     8970.37    264.84 o
 -10   0   8      576.17      711.16     76.84 o
  -9   0   8     2135.30     2157.70    109.26 o
  -8   0   8      106.11      124.05     31.62 o
  -7   0   8    10297.87    10941.53    163.06 o
  -6   0   8     3983.64     3392.82     57.03 o
  -5   0   8     2497.77     2425.39    122.39 o
  -4   0   8      189.90      135.87     21.65 o
  -3   0   8    20484.47    19930.03    423.37 o
  -2   0   8    28465.49    28332.24    505.37 o
  -1   0   8     5271.57     5416.55    109.56 o
   0   0   8    22255.26    24765.58    390.18 o
   1   0   8    38114.15    41961.96    639.68 o
   2   0   8    28580.44    30155.85    473.32 o
   3   0   8     7900.38     7826.52    156.14 o
   4   0   8    12736.84    12215.84    224.04 o
   5   0   8      391.83      453.90     65.47 o
   6   0   8     2492.12     2662.33    129.05 o
   7   0   8     2022.59     2012.22    125.05 o
   8   0   8      524.69      512.00     86.53 o
   9   0   8     2587.43     2729.91    161.26 o
 -13   1   8     1338.84     1293.27    120.84 o
 -12   1   8     1276.05     1366.67     78.12 o
 -11   1   8      543.02      776.85     64.95 o
 -10   1   8     6899.50     6818.59    152.05 o
  -9   1   8      873.54      622.48     38.09 o
  -8   1   8    11243.33    11877.73    161.86 o
  -7   1   8     1656.89     1636.59     37.23 o
  -6   1   8    11555.74    11388.21    160.86 o
  -5   1   8     9469.62    10167.91    100.05 o
  -4   1   8    12713.13    11264.33    111.69 o
  -3   1   8    16844.98    15566.74    185.76 o
  -2   1   8     7708.96     8201.68    105.21 o
  -1   1   8    21619.84    23086.73    257.61 o
   0   1   8     9715.83     9159.77    117.07 o
   1   1   8    54680.86    53719.41    571.69 o
   2   1   8     1530.21     1345.66     41.24 o
   3   1   8    16880.17    17176.85    233.77 o
   4   1   8     3729.29     3320.34    106.81 o
   5   1   8     9712.30     9433.35    188.53 o
   6   1   8     1448.67     1407.55     80.53 o
   7   1   8      857.30      828.57     61.68 o
   8   1   8     1998.10     2168.78     96.06 o
   9   1   8      524.67      702.53     99.58 o
 -13   2   8       88.37        3.37     73.90 o
 -12   2   8      822.18      850.91    111.16 o
 -11   2   8       92.22       45.63     68.74 o
 -10   2   8       24.43        0.00     54.53 o
  -9   2   8     1265.15     1169.50     51.54 o
  -8   2   8       21.63        0.00     32.94 o
  -7   2   8     1451.90     1399.56     35.53 o
  -6   2   8     1104.00     1162.57     30.55 o
  -5   2   8     6418.88     6863.05    104.16 o
  -4   2   8       32.81      102.62     13.13 o
  -3   2   8     4152.12     4254.39     55.57 o
  -2   2   8      174.02      135.46     17.75 o
  -1   2   8     7743.81     7073.96     94.55 o
   0   2   8     2868.43     2741.82     51.10 o
   1   2   8      136.72      251.29     21.21 o
   2   2   8     7625.72     7912.70    108.98 o
   3   2   8       61.78       34.84     19.07 o
   4   2   8     5443.18     5390.30    101.31 o
   5   2   8       90.36      114.26     29.26 o
   6   2   8      975.38      942.20     62.67 o
   7   2   8      357.80      249.47     53.26 o
   8   2   8      529.89      500.61     60.45 o
   9   2   8      119.50       24.84     77.05 o
 -13   3   8       71.85       37.05     81.26 o
 -12   3   8       56.47       30.74     47.88 o
 -11   3   8       59.79        0.00     40.74 o
 -10   3   8       10.25        0.00     25.88 o
  -9   3   8       26.98        0.00     24.96 o
  -8   3   8      948.37      930.21     37.11 o
  -7   3   8     1233.78     1285.10     65.11 o
  -6   3   8       21.65        0.00     14.23 o
  -5   3   8       50.13      107.98     14.20 o
  -4   3   8     9170.19     9141.36    102.10 o
  -3   3   8      287.05      551.08     19.15 o
  -2   3   8      140.53      149.06     38.75 o
  -1   3   8     1962.59     2542.17     48.23 o
   0   3   8      649.33      693.13     29.25 o
   1   3   8     1869.43     1862.63     44.71 o
   2   3   8      314.38      338.09     24.94 o
   3   3   8       46.18      102.21     39.23 o
   4   3   8      117.29      102.12     25.82 o
   5   3   8       11.47       44.63     27.31 o
   6   3   8      538.26      576.19     52.15 o
   7   3   8      338.68      191.27     48.41 o
   8   3   8        8.99        6.99     50.95 o
   9   3   8        7.26        0.00     76.21 o
  10   3   8        3.17        0.00     79.37 o
 -14   4   8      116.47       83.16     88.42 o
 -13   4   8      224.20      315.16     92.63 o
 -12   4   8     1781.20     1729.48    132.21 o
 -11   4   8     1177.80     1306.29     94.00 o
 -10   4   8      224.65      260.75     50.15 o
  -9   4   8     4693.00     4479.48     81.21 o
  -8   4   8      363.05      386.70     28.99 o
  -7   4   8    18806.74    20068.06    177.87 o
  -6   4   8     3348.10     2866.30     48.07 o
  -5   4   8      102.01      148.94     14.13 o
  -4   4   8    22715.46    22543.87    252.61 o
  -3   4   8    42339.70    47223.48    502.21 o
  -2   4   8     8861.95     8705.10    111.26 o
  -1   4   8     1333.94     1485.89     29.53 o
   0   4   8     9148.43    10599.81    117.49 o
   1   4   8      321.24      513.37     22.56 o
   2   4   8    47366.87    47120.65    507.20 o
   3   4   8      514.24      648.50     42.44 o
   4   4   8     3114.05     3089.65     71.79 o
   5   4   8      527.03      537.72     37.25 o
   6   4   8     4001.27     3566.08    107.06 o
   7   4   8     1268.29     1429.90     79.25 o
   8   4   8      586.18      419.83     86.53 o
   9   4   8      251.97      242.53     90.11 o
  10   4   8        0.50        0.00     84.42 o
 -14   5   8      233.68      105.90     91.79 o
 -13   5   8     1222.06     1505.27    141.90 o
 -12   5   8     1839.33     2216.65    153.26 o
 -11   5   8     1442.87     1348.31     73.55 o
 -10   5   8     1755.73     1733.20    112.36 o
  -9   5   8        6.62        0.00     23.34 o
  -8   5   8    23688.84    24412.82    256.05 o
  -7   5   8       13.76        4.69     16.41 o
  -6   5   8     2779.59     3176.04     53.95 o
  -5   5   8    12831.12    13480.06    144.51 o
  -4   5   8    21430.91    20712.26    269.80 o
  -3   5   8    51910.50    51042.14    541.32 o
  -2   5   8    51511.07    53881.80    570.40 o
  -1   5   8     8989.77     9478.87    126.09 o
   0   5   8     3136.24     3002.74     47.77 o
   1   5   8    60767.98    62084.55    592.19 o
   2   5   8     1176.07     1262.05     46.25 o
   3   5   8    23905.27    24131.54    278.97 o
   4   5   8       32.04       78.05     26.51 o
   5   5   8     5720.72     5392.63    103.69 o
   6   5   8     1696.85     1690.55     63.65 o
   7   5   8     2626.89     2518.49     95.07 o
   8   5   8     1946.17     1790.33    141.05 o
   9   5   8      124.20       53.05     78.32 o
  10   5   8     1308.09     1350.11    137.47 o
 -14   6   8      514.70      597.27    103.16 o
 -13   6   8      803.86     1000.01    117.47 o
 -12   6   8     1572.27     1966.12    149.47 o
 -11   6   8     4103.31     4407.13    118.01 o
 -10   6   8      474.31      299.91     36.73 o
  -9   6   8     7961.87     7486.33    110.73 o
  -8   6   8      110.14       46.06     26.02 o
  -7   6   8    14922.36    14482.43    160.18 o
  -6   6   8     2151.52     2118.12     39.16 o
  -5   6   8     3047.99     3519.75     52.45 o
  -4   6   8    26130.69    25851.06    257.32 o
  -3   6   8    76494.13    80527.34    840.79 o
  -2   6   8    40247.06    40338.27    473.98 o
  -1   6   8     9591.83     9702.53    123.14 o
   0   6   8    46092.84    46945.08    452.27 o
   1   6   8       18.20       48.29     16.66 o
   2   6   8    40501.73    39537.50    434.17 o
   3   6   8      189.87      218.51     27.22 o
   4   6   8    14339.74    14056.25    202.29 o
   5   6   8      941.68      941.57     53.86 o
   6   6   8     6618.34     6522.10    151.48 o
   7   6   8     3137.56     3039.69    102.65 o
   8   6   8      701.87      746.53    102.74 o
   9   6   8     2249.08     2356.65    161.05 o
  10   6   8       80.49       81.05     87.37 o
 -14   7   8       86.82      161.90     88.63 o
 -13   7   8      236.17      323.58     97.26 o
 -12   7   8      516.85      412.63     93.47 o
 -11   7   8     1334.67     1345.90    125.90 o
 -10   7   8     1767.54     1618.25     64.10 o
  -9   7   8       11.97       11.49     22.19 o
  -8   7   8     7155.98     7103.85     94.55 o
  -7   7   8        1.68        0.00     16.34 o
  -6   7   8    11420.99    11630.64    147.07 o
  -5   7   8      821.36     1106.19     70.16 o
  -4   7   8    38002.33    40184.01    499.54 o
  -3   7   8    21431.54    19629.20    258.92 o
  -2   7   8    22908.44    24955.33    286.22 o
  -1   7   8     5678.42     5554.39     81.52 o
   0   7   8      322.59      239.38     21.02 o
   1   7   8    44018.23    44798.66    434.75 o
   2   7   8     1625.24     1977.32     46.98 o
   3   7   8     4000.34     3896.69     79.15 o
   4   7   8      434.88      576.81     35.86 o
   5   7   8    12837.52    12739.67    189.66 o
   6   7   8     1469.37     1350.20     83.58 o
   7   7   8      241.88      313.05     82.53 o
   8   7   8     1267.31     1270.11    121.05 o
   9   7   8      267.85      362.74     96.42 o
 -13   8   8      118.52      115.58     86.11 o
 -12   8   8       29.92       15.16     77.05 o
 -11   8   8        1.58        0.00     76.42 o
 -10   8   8       36.19        0.00     33.49 o
  -9   8   8     1055.97      938.30     38.72 o
  -8   8   8      157.59      181.54     22.90 o
  -7   8   8       11.79       21.94     18.92 o
  -6   8   8      176.58      165.94     37.82 o
  -5   8   8      615.85      579.35     44.82 o
  -4   8   8     2353.39     2549.70     51.50 o
  -3   8   8    18710.81    19961.89    228.87 o
  -2   8   8       17.81        0.00     12.14 o
  -1   8   8      505.00      602.49     22.08 o
   0   8   8     8730.00     7733.60    105.91 o
   1   8   8      147.38       97.55     21.51 o
   2   8   8      815.97      981.12     36.34 o
   3   8   8      382.98      424.73     30.31 o
   4   8   8      295.53      271.97     29.00 o
   5   8   8     1099.87     1098.59     50.98 o
   6   8   8     1326.06     1194.16     67.07 o
   7   8   8      130.13        0.00     70.95 o
   8   8   8       87.31       69.26     84.84 o
   9   8   8      253.38      277.48     98.74 o
 -13   9   8       54.09        0.00     86.74 o
 -12   9   8      144.07       47.16     81.90 o
 -11   9   8       54.35      107.50     78.11 o
 -10   9   8      551.62      647.75     85.26 o
  -9   9   8     1476.28     1560.87     65.02 o
  -8   9   8       10.34        0.00     18.59 o
  -7   9   8      549.07      463.41     25.42 o
  -6   9   8     6536.86     6516.42     95.08 o
  -5   9   8     1624.46     1618.63     48.10 o
  -4   9   8     1797.02     1846.44     44.65 o
  -3   9   8     2121.34     1871.48     52.17 o
  -2   9   8      688.92      583.68     26.47 o
  -1   9   8      646.09      586.07     23.51 o
   0   9   8      141.53      100.20     16.36 o
   1   9   8      116.80       96.42     21.65 o
   2   9   8       26.34        3.20     17.18 o
   3   9   8     7731.27     7412.07    106.80 o
   4   9   8       89.25       74.37     26.45 o
   5   9   8      543.35      547.32     36.63 o
   6   9   8       79.46        0.00     34.84 o
   7   9   8        5.73        0.00     70.11 o
   8   9   8      372.99      455.37    108.21 o
   9   9   8      114.96        0.00     96.00 o
 -13  10   8       57.13        0.00     80.21 o
 -12  10   8      454.22      293.48     92.63 o
 -11  10   8     1883.55     1839.03    108.81 o
 -10  10   8     1355.68     1267.59     90.99 o
  -9  10   8     2019.03     2103.51     90.99 o
  -8  10   8      356.49      438.45     24.98 o
  -7  10   8     6975.13     6689.72    102.59 o
  -6  10   8     1691.54     1820.13     49.51 o
  -5  10   8    18722.74    19594.90    261.08 o
  -4  10   8     5367.56     5490.17     83.54 o
  -3  10   8    10057.11     9401.69    141.79 o
  -2  10   8    15103.78    14312.77    173.54 o
  -1  10   8     5415.15     5731.77     75.15 o
   0  10   8    10586.05     9663.78    112.67 o
   1  10   8       22.14       92.60     22.28 o
   2  10   8    11961.03    11568.32    169.11 o
   3  10   8      497.25      476.67     35.86 o
   4  10   8    12850.85    12711.41    185.10 o
   5  10   8      102.87      175.68     38.76 o
   6  10   8      663.67      711.37     99.58 o
   7  10   8     1745.84     1761.91    145.47 o
   8  10   8      166.90      185.05     92.63 o
   9  10   8     1403.57     1555.17    149.26 o
 -13  11   8      438.87      532.42    113.05 o
 -12  11   8      350.24      182.32     92.21 o
 -11  11   8      570.82      466.28     71.31 o
 -10  11   8     2799.21     2624.41    117.96 o
  -9  11   8      397.77      496.48    104.63 o
  -8  11   8     4701.46     4344.41     91.53 o
  -7  11   8      196.45      315.40     36.80 o
  -6  11   8     8617.48     8986.74    134.67 o
  -5  11   8      984.03      934.68     86.58 o
  -4  11   8    15422.57    15960.78    285.88 o
  -3  11   8    13127.48    12431.67    155.57 o
  -2  11   8     3626.33     3883.32     68.57 o
  -1  11   8    10363.47    10499.84    127.35 o
   0  11   8     7295.87     6993.07     98.26 o
   1  11   8    22678.93    21962.23    253.82 o
   2  11   8      618.75      637.02     33.85 o
   3  11   8     6230.37     6000.97    103.96 o
   4  11   8      137.71      141.94     26.70 o
   5  11   8     5898.04     5698.10    130.73 o
   6  11   8     3765.52     3696.44    185.69 o
   7  11   8     1042.75     1141.06    124.00 o
   8  11   8     1528.34     1494.11    139.79 o
 -12  12   8      681.51      536.21     82.96 o
 -11  12   8      442.17      453.68     72.50 o
 -10  12   8      612.19      402.79     66.39 o
  -9  12   8     6153.58     6005.93    296.63 o
  -8  12   8       58.86        0.00     28.77 o
  -7  12   8     6176.09     6131.85    121.15 o
  -6  12   8       36.42       43.35     21.45 o
  -5  12   8     8022.84     8305.25    129.64 o
  -4  12   8    18239.01    17130.92    235.03 o
  -3  12   8     8456.00     8283.28    115.07 o
  -2  12   8    14310.63    13936.62    212.86 o
  -1  12   8     1461.03     1680.11     45.46 o
   0  12   8     8601.61     8347.78    101.19 o
   1  12   8        3.09        0.00     18.93 o
   2  12   8     5873.88     6103.86     92.83 o
   3  12   8       23.62        0.00     25.56 o
   4  12   8     6463.66     6297.55    136.48 o
   5  12   8     2164.77     1975.80    144.21 o
   6  12   8     1265.89     1171.38    119.16 o
   7  12   8     2186.78     2368.86    167.79 o
   8  12   8      733.17      755.58    119.16 o
 -12  13   8       50.29       29.26     94.11 o
 -11  13   8       77.67       55.07     59.56 o
 -10  13   8      285.79      274.34     62.37 o
  -9  13   8      256.58      142.42     91.16 o
  -8  13   8      846.68      702.59     70.74 o
  -7  13   8       30.28        0.49     18.36 o
  -6  13   8      109.13      151.71     23.55 o
  -5  13   8      414.95      378.51     30.03 o
  -4  13   8     4866.10     4490.01     88.77 o
  -3  13   8     4467.04     4059.71     83.93 o
  -2  13   8      415.27      387.43     52.50 o
  -1  13   8      180.14      110.28     30.51 o
   0  13   8     1177.86     1199.77     43.27 o
   1  13   8     3807.30     3782.20     60.42 o
   2  13   8      238.96      202.19     24.57 o
   3  13   8      221.24      186.86     26.29 o
   4  13   8        7.36        0.00     64.00 o
   5  13   8     1634.49     1509.48    132.42 o
   6  13   8      455.08      425.06     96.21 o
   7  13   8      125.34      177.26     92.63 o
   8  13   8      289.12      179.16     97.90 o
 -11  14   8       55.79        0.00     60.56 o
 -10  14   8       51.83        0.00     47.69 o
  -9  14   8       14.75        4.66     55.60 o
  -8  14   8        1.98       24.42     50.91 o
  -7  14   8        4.54        0.00     23.40 o
  -6  14   8      377.07      418.58     34.03 o
  -5  14   8      196.58      204.96     33.27 o
  -4  14   8      271.32      366.46     34.38 o
  -3  14   8       12.88        0.00     35.14 o
  -2  14   8      375.78      299.93     50.53 o
  -1  14   8      135.90       70.94     28.62 o
   0  14   8       15.69        0.00     22.40 o
   1  14   8      451.18      326.97     27.70 o
   2  14   8      286.20      264.17     35.60 o
   3  14   8     1089.40     1027.52     40.96 o
   4  14   8       77.25       69.25     32.80 o
   5  14   8        0.27       58.32     75.58 o
   6  14   8        3.53       40.42     82.53 o
   7  14   8       15.69       71.58     92.84 o
 -11  15   8      131.19       97.68     74.00 o
 -10  15   8      509.92      419.59     73.48 o
  -9  15   8        3.50        1.23     52.21 o
  -8  15   8     1720.99     2020.98    105.89 o
  -7  15   8      102.28       78.12     26.26 o
  -6  15   8     3091.61     3106.85     68.58 o
  -5  15   8       11.26       21.71     25.34 o
  -4  15   8     2383.33     2203.22     64.65 o
  -3  15   8     2776.66     2896.62     74.81 o
  -1  15   8     3242.11     3444.62     80.71 o
   0  15   8      392.30      307.62     28.32 o
   1  15   8     1901.71     1679.54     68.80 o
   2  15   8      179.85      100.28     24.50 o
   3  15   8     2066.93     2273.19     78.47 o
   4  15   8      243.48      243.37     76.63 o
   5  15   8      997.20     1038.11    114.95 o
   6  15   8     1031.53     1177.48    128.63 o
   7  15   8      302.69      247.16    100.00 o
 -11  16   8      809.13      861.06    129.47 o
 -10  16   8      668.96      619.93     79.72 o
  -9  16   8     1585.95     1644.36    102.13 o
  -8  16   8      267.54      242.43     57.38 o
  -7  16   8     2667.77     2372.68    201.47 o
  -6  16   8        4.95        0.00     34.32 o
  -5  16   8    11706.74    11511.64    173.50 o
  -4  16   8     1554.52     1609.53     57.76 o
  -3  16   8      160.57      207.76     34.58 o
  -2  16   8     6452.85     6271.41    203.58 o
  -1  16   8     2530.94     2437.73    173.58 o
   0  16   8     5023.67     4921.69     84.81 o
   1  16   8      199.36      261.29     28.17 o
   2  16   8     1972.20     2045.77    123.05 o
   3  16   8      741.88      822.45     52.97 o
   4  16   8     3954.97     3936.03    192.42 o
   5  16   8      561.69      345.90     93.47 o
   6  16   8     1358.82     1374.54    138.11 o
 -10  17   8     1666.71     1817.31    117.73 o
  -9  17   8      402.64      395.32     75.47 o
  -8  17   8     2918.08     2810.59    116.76 o
  -7  17   8     1058.10      987.65     77.04 o
  -6  17   8     6493.30     6746.73    225.58 o
  -5  17   8      728.10      689.01     51.12 o
  -4  17   8     4472.78     4677.05     96.79 o
  -3  17   8     8106.24     7622.99    166.13 o
  -2  17   8      110.55       55.78     60.74 o
  -1  17   8     5963.69     5682.15    137.95 o
   0  17   8     2501.56     2498.63     61.77 o
   1  17   8     5239.59     5226.61     99.49 o
   2  17   8      282.48      134.96     34.32 o
   3  17   8     4654.86     4883.75    143.66 o
   4  17   8      259.29      236.00     84.84 o
   5  17   8     3117.47     3110.55    185.05 o
   6  17   8     1146.04     1060.64    129.47 o
 -10  18   8      224.56      287.10     75.65 o
  -9  18   8     1103.69      970.46     86.93 o
  -8  18   8        4.01        0.00     49.43 o
  -7  18   8     2597.01     3126.14    126.97 o
  -6  18   8      753.63      919.37    102.11 o
  -5  18   8     3616.54     3763.36    112.92 o
  -4  18   8     1342.42     1184.77    109.20 o
  -3  18   8     3126.97     3251.37    104.45 o
  -2  18   8     2595.06     1126.32     86.32 o
  -1  18   8      189.42      259.41     58.53 o
   0  18   8     1988.82     2119.53     71.40 o
   1  18   8      112.33      123.44     36.03 o
   2  18   8     5670.55     5953.03    117.90 o
   3  18   8      142.28       98.12     53.68 o
   4  18   8     1436.61     1502.14     96.36 o
   5  18   8      294.96      341.69    101.68 o
   6  18   8      433.75      456.00    111.16 o
  -9  19   8       23.01        2.75     75.90 o
  -8  19   8      574.60      403.17     84.00 o
  -7  19   8      138.76      107.66     54.53 o
  -6  19   8      844.47      920.64    109.26 o
  -5  19   8      197.70      139.87     45.60 o
  -4  19   8      501.26      443.23     54.21 o
  -3  19   8      576.58      427.55    108.00 o
  -2  19   8       11.50        0.00     19.69 o
  -1  19   8      798.13      907.56     88.32 o
   0  19   8      118.32       84.91     35.44 o
   1  19   8     1401.71     1416.16     62.74 o
   2  19   8       27.68        0.00     49.06 o
   3  19   8      991.04     1149.80     83.44 o
   4  19   8       85.50       56.94     57.27 o
   5  19   8      185.57      216.84     98.74 o
  -9  20   8      280.40      314.64     78.56 o
  -8  20   8      115.05       85.37     63.33 o
  -7  20   8        6.61        0.00     54.27 o
  -6  20   8       78.00       80.63     77.05 o
  -5  20   8       13.39        0.00     68.63 o
  -4  20   8      751.14      789.69     61.53 o
  -3  20   8       52.47        0.00     44.09 o
  -2  20   8      268.50      210.47    147.90 o
  -1  20   8       42.71        0.00     53.58 o
   0  20   8        2.58        1.11     33.16 o
   1  20   8      292.24      222.45     38.25 o
   2  20   8       80.29       51.83     51.92 o
   3  20   8        1.79        0.00     51.17 o
   4  20   8        3.28        0.00     55.00 o
   5  20   8        9.52        0.00     83.79 o
  -8  21   8     1750.74     2035.93    125.37 o
  -7  21   8        0.44        0.00     56.31 o
  -6  21   8      353.69      320.00     89.26 o
  -5  21   8      372.37      312.42     83.37 o
  -4  21   8      930.41     1051.00     70.96 o
  -3  21   8     1662.77     1943.38    110.84 o
  -2  21   8      571.56      464.96     92.84 o
  -1  21   8      138.01       71.77     45.26 o
   0  21   8        8.57        0.00     32.32 o
   1  21   8     2276.77     2456.57    102.03 o
   2  21   8        7.38        6.51     51.67 o
   3  21   8      665.15      701.44    140.53 o
   4  21   8       75.25       31.85     59.53 o
  -8  22   8        6.07      147.63     71.49 o
  -7  22   8     1747.24     2063.87    122.38 o
  -6  22   8       54.97        0.00     77.68 o
  -5  22   8     1355.11     1697.06    144.63 o
  -4  22   8     1376.71     1461.48    125.69 o
  -3  22   8     2266.87     2215.02    118.42 o
  -2  22   8     1077.22     1048.85     71.95 o
  -1  22   8      428.09      330.80     51.62 o
   0  22   8     2114.65     2246.49     76.69 o
   1  22   8       50.59      132.29     80.74 o
   2  22   8     3609.06     4014.14    228.84 o
   3  22   8       77.22       99.87     66.53 o
   4  22   8      591.92      623.16    116.84 o
  -7  23   8       84.54       43.24     69.87 o
  -6  23   8     1567.91     1957.06    159.37 o
  -5  23   8      234.11      229.05     90.32 o
  -4  23   8     1801.20     2032.43    149.69 o
  -3  23   8      707.16      730.03     65.02 o
  -2  23   8     1070.08     1091.36     72.72 o
  -1  23   8     1806.78     1193.27    102.74 o
   0  23   8      124.66       85.90     74.53 o
   1  23   8     2544.30     3249.49    186.53 o
   2  23   8       19.14       70.53     87.16 o
   3  23   8     1649.26     1983.80    166.11 o
  -7  24   8      892.52     1065.06    134.11 o
  -6  24   8       50.61        0.00     86.32 o
  -5  24   8      424.74      357.05    106.32 o
  -4  24   8        3.50        0.00     77.05 o
  -3  24   8      708.71      599.79     96.00 o
  -2  24   8      841.40      822.86     69.89 o
  -1  24   8       87.34        0.00     58.74 o
   0  24   8     1045.86     1058.32    112.63 o
   1  24   8      183.79      161.26     92.63 o
   2  24   8      891.72      895.37    121.05 o
   3  24   8       51.61       61.90     92.84 o
  -6  25   8       22.00        0.00     93.47 o
  -5  25   8       10.37        0.00     77.90 o
  -4  25   8        0.52        0.00     75.79 o
  -3  25   8        5.48        0.00     71.16 o
  -2  25   8      209.29      275.87     91.05 o
  -1  25   8      150.90       20.21     48.84 o
   0  25   8       37.63       60.42     81.47 o
   1  25   8       52.14       53.47     91.37 o
   2  25   8       83.12       65.90     89.90 o
  -5  26   8      503.98      464.42    111.16 o
  -4  26   8       75.82        0.00     81.47 o
  -3  26   8       10.98        0.00     47.16 o
  -1  26   8      131.79      107.79     79.79 o
   0  26   8      170.76       65.05     89.47 o
   1  26   8       28.55        0.00     76.00 o
  -4  27   8      509.80      525.90    111.37 o
  -3  27   8      448.90        0.00     36.42 o
   0  27   8      190.07      150.32     86.32 o
 -13   1   9      346.76      311.37     82.53 o
 -12   1   9      497.96      501.94     57.78 o
 -11   1   9      287.74      240.20     49.80 o
 -10   1   9     2153.43     2160.19     84.76 o
  -9   1   9     1752.67     1586.68     57.01 o
  -8   1   9     3269.28     3460.62     60.65 o
  -7   1   9      186.13      248.15     20.09 o
  -6   1   9    31380.68    31119.71    263.96 o
  -5   1   9       64.36       70.00     13.68 o
  -4   1   9      324.09      407.97     18.47 o
  -3   1   9      566.76      544.46     25.40 o
  -2   1   9     8317.51     8910.45    115.15 o
  -1   1   9    35437.80    35793.71    389.48 o
   0   1   9    18067.94    19833.41    240.91 o
   1   1   9      781.45      927.96     46.49 o
   2   1   9       80.19      169.53     21.40 o
   3   1   9     3417.18     2934.97     62.56 o
   4   1   9     2975.08     3014.64     92.37 o
   5   1   9     1872.67     2005.79     80.38 o
   6   1   9       36.53       10.93     41.58 o
   7   1   9      768.35      663.50     62.33 o
   8   1   9     1298.37     1313.99     82.25 o
   9   1   9      117.05        7.16     78.95 o
 -13   2   9      151.42      195.37     80.63 o
 -12   2   9     2683.96     2913.08    105.56 o
 -11   2   9     3705.54     3452.78    107.08 o
 -10   2   9      509.88      270.77     53.79 o
  -9   2   9     3152.22     2853.22     70.82 o
  -8   2   9     2779.73     2979.20     69.96 o
  -7   2   9    38322.64    38362.32    320.67 o
  -6   2   9     2763.78     2800.73     46.11 o
  -5   2   9    15191.12    14576.30    142.98 o
  -4   2   9    12790.59    12707.34    138.18 o
  -3   2   9    36242.13    34456.25    374.84 o
  -2   2   9    79565.09    80640.55    843.85 o
  -1   2   9    11040.58    12378.15    151.89 o
   0   2   9    22686.31    21447.81    245.60 o
   1   2   9    51391.60    53764.75    575.02 o
   2   2   9    25656.81    26314.30    299.02 o
   3   2   9     6596.18     6220.45    111.31 o
   4   2   9     9293.94     9344.69    151.13 o
   5   2   9      417.00      513.66     49.57 o
   6   2   9     4645.05     4773.36    128.78 o
   7   2   9     2706.19     2797.55    106.74 o
   8   2   9      389.61      328.26     59.09 o
   9   2   9     1146.05     1199.59    121.68 o
 -14   3   9      350.87      377.06     95.58 o
 -13   3   9     1747.28     1642.33    138.53 o
 -12   3   9     1444.55     1456.87     84.29 o
 -11   3   9     1998.34     1920.56     82.39 o
 -10   3   9     2551.11     2747.34     72.47 o
  -9   3   9      113.08       76.78     26.35 o
  -8   3   9    20982.04    21680.60    246.22 o
  -7   3   9     2602.23     2719.61     81.80 o
  -6   3   9    38552.91    37905.64    315.50 o
  -5   3   9     8007.38     8109.09    124.99 o
  -4   3   9    11621.87    11005.20    137.02 o
  -3   3   9      354.18      405.74     30.02 o
  -2   3   9    14286.26    15229.58    180.34 o
  -1   3   9    66886.20    71770.42    754.64 o
   0   3   9    13469.88    14756.88    177.59 o
   1   3   9    16474.27    17216.61    204.65 o
   2   3   9     1856.61     1938.99     51.13 o
   3   3   9    16394.72    15955.58    225.71 o
   4   3   9     2766.01     2559.79     69.00 o
   5   3   9     3603.62     3752.31    109.53 o
   6   3   9     1094.76     1315.11     77.18 o
   7   3   9     2713.94     2406.88    127.79 o
   8   3   9     1918.22     1890.56     94.77 o
   9   3   9       78.76       10.95     81.90 o
 -14   4   9      372.40      410.11     99.37 o
 -13   4   9      785.78      718.32    106.11 o
 -12   4   9     2071.68     2090.54    149.05 o
 -11   4   9      627.20      718.53     55.51 o
 -10   4   9      375.81      347.06     33.90 o
  -9   4   9     3610.48     3888.48     75.47 o
  -8   4   9     1224.93     1255.70     47.02 o
  -7   4   9    17912.25    18812.63    201.43 o
  -6   4   9       39.97        0.00     13.77 o
  -5   4   9    26532.75    25435.85    285.32 o
  -4   4   9     6450.08     5714.10     83.25 o
  -3   4   9    28671.63    29914.77    329.55 o
  -2   4   9     8869.50     9842.40    125.47 o
  -1   4   9      858.77      897.37     33.37 o
   0   4   9    10360.08    10955.86    138.92 o
   1   4   9     2966.37     3265.24     61.41 o
   2   4   9    11515.53    10824.63    416.23 o
   3   4   9      173.68      210.66     25.42 o
   4   4   9     4343.69     4084.61     87.92 o
   5   4   9     1335.27     1068.03     53.31 o
   6   4   9     2517.62     2350.88     92.98 o
   7   4   9     2228.01     2244.52     95.55 o
   8   4   9      924.99      919.80    107.79 o
   9   4   9     1096.95      934.74    118.53 o
 -14   5   9      146.15      141.47     92.42 o
 -13   5   9       21.68        0.00     81.05 o
 -12   5   9       37.74       77.90     82.32 o
 -11   5   9      404.92      402.83     49.72 o
 -10   5   9      367.56      548.68     33.98 o
  -9   5   9      447.35      448.48     32.82 o
  -8   5   9       32.22       19.37     29.14 o
  -7   5   9       43.31        0.00     21.04 o
  -6   5   9     8512.04     8692.65     95.75 o
  -5   5   9     4706.64     3929.56     52.94 o
  -4   5   9      413.18      472.03     36.61 o
  -3   5   9     5303.63     5851.66     85.59 o
  -2   5   9     3859.72     3444.52     60.26 o
  -1   5   9     5866.56     6389.20     78.90 o
   0   5   9     1774.07     1663.59     36.46 o
   1   5   9      310.95      266.08     21.79 o
   2   5   9      177.67      396.67     26.29 o
   3   5   9       29.51       24.07     20.05 o
   4   5   9       19.44        0.00     34.60 o
   5   5   9     1143.16     1137.93     55.06 o
   6   5   9      487.08      415.48     52.21 o
   7   5   9       18.86        0.00     42.82 o
   8   5   9      130.10       84.21     78.53 o
   9   5   9       97.34        0.00     84.00 o
 -14   6   9        4.26        0.00     83.16 o
 -13   6   9        0.44       29.89     77.68 o
 -12   6   9      360.61      240.00     86.32 o
 -11   6   9      865.95     1026.01     67.24 o
 -10   6   9      388.03      421.92     59.01 o
  -9   6   9      478.31      379.24     31.35 o
  -8   6   9      395.73      295.45     29.51 o
  -7   6   9     2469.32     2095.35     45.59 o
  -6   6   9     1895.26     1473.03     36.99 o
  -5   6   9    10880.84    11927.31    137.02 o
  -4   6   9       14.09        0.00     16.05 o
  -3   6   9      426.19      469.14     25.96 o
  -2   6   9       34.62       61.34     18.44 o
  -1   6   9     2474.04     2058.89     51.41 o
   0   6   9      935.68      920.63     36.53 o
   1   6   9        0.32        1.13     16.15 o
   2   6   9     4998.90     4777.17     79.17 o
   3   6   9       37.95      128.03     27.88 o
   4   6   9      157.70      149.43     29.35 o
   5   6   9      187.78      131.84     40.01 o
   6   6   9      210.33      256.56     46.87 o
   7   6   9      311.06      386.17     53.42 o
   8   6   9       11.26        0.00     72.21 o
   9   6   9       33.25        0.00     89.26 o
 -14   7   9        2.84       26.53     83.58 o
 -13   7   9      701.41      596.85    107.58 o
 -12   7   9      881.94      836.64    107.16 o
 -11   7   9      625.77      581.70     72.61 o
 -10   7   9     2769.67     2765.81     79.10 o
  -9   7   9     1801.57     1865.49     52.67 o
  -8   7   9    10082.31    10155.25    142.47 o
  -7   7   9      650.43      572.26     27.09 o
  -6   7   9     7494.88     7477.37     94.26 o
  -5   7   9      244.48      341.77     22.58 o
  -4   7   9     8091.71     6811.74     92.57 o
  -3   7   9      175.09      135.19     24.55 o
  -2   7   9    30997.23    28866.83    320.68 o
  -1   7   9    15937.58    15085.08    181.44 o
   0   7   9      928.27      665.91     34.40 o
   1   7   9    10174.02    10280.32    133.45 o
   2   7   9      240.56      249.08     22.53 o
   3   7   9    20494.43    19752.58    374.59 o
   4   7   9      631.64      552.54     38.01 o
   5   7   9     1624.05     1562.97     60.81 o
   6   7   9      599.74      586.12     53.74 o
   7   7   9     1242.89     1472.01    135.79 o
   8   7   9     1606.39     1659.38    150.95 o
   9   7   9      112.08      106.11     89.47 o
 -14   8   9      707.41      833.69    119.58 o
 -13   8   9      241.51      240.21     90.53 o
 -12   8   9      329.04      276.21     87.79 o
 -11   8   9     4700.36     4953.04    158.95 o
 -10   8   9     1837.40     1791.97     67.07 o
  -9   8   9     4535.16     4324.34     78.10 o
  -8   8   9       21.92        0.00     27.08 o
  -7   8   9    12434.77    12654.47    144.78 o
  -6   8   9     2886.07     2701.06     62.28 o
  -5   8   9    25774.77    26484.64    342.50 o
  -4   8   9       44.14       39.39     16.82 o
  -3   8   9     3794.10     3256.47     81.71 o
  -2   8   9    23237.91    22910.49    260.97 o
  -1   8   9     4276.73     3678.18     65.70 o
   0   8   9    10327.39    10749.28    139.14 o
   1   8   9      447.33      369.86     23.44 o
   2   8   9     8523.29     7936.51    111.82 o
   3   8   9     3874.85     4016.30     74.93 o
   4   8   9    13449.81    13026.99    193.34 o
   5   8   9       58.69       66.30     30.95 o
   6   8   9     2572.59     2349.44     88.68 o
   7   8   9     1775.75     1664.85    137.69 o
   8   8   9      227.76      151.58     87.37 o
   9   8   9     1836.01     1818.75    168.63 o
 -13   9   9      330.92      324.00     96.00 o
 -12   9   9     1018.00      845.27    112.42 o
 -11   9   9     1563.16     1661.98    104.00 o
 -10   9   9     6948.32     7027.54    132.84 o
  -9   9   9      920.45     1124.46     46.95 o
  -8   9   9     4486.01     4157.87     71.37 o
  -7   9   9       30.54        0.00     19.26 o
  -6   9   9    26109.77    26057.26    337.65 o
  -5   9   9     4820.63     3914.66     98.03 o
  -4   9   9    11301.46    10678.59    158.24 o
  -3   9   9     4508.50     3936.50     60.36 o
  -2   9   9     4918.76     4830.50     65.57 o
  -1   9   9    36241.73    36775.13    403.26 o
   0   9   9     1676.89     1087.30     42.82 o
   1   9   9     1930.12     2148.98     56.48 o
   2   9   9      470.96      447.38     27.50 o
   3   9   9    11387.53    10759.84    144.67 o
   4   9   9       20.86      159.25     30.41 o
   5   9   9     8442.54     8369.61    176.35 o
   6   9   9     1529.53     1479.17    129.26 o
   7   9   9      700.25      812.85    109.26 o
   8   9   9     2287.91     2687.60    176.84 o
   9   9   9      568.68      639.58    115.37 o
 -13  10   9      284.53      313.05    106.74 o
 -12  10   9       38.01        0.00     57.34 o
 -11  10   9      237.16      185.78     84.42 o
 -10  10   9      388.24      492.45     69.36 o
  -9  10   9     5742.07     5944.67    114.91 o
  -8  10   9       57.03       27.69     21.18 o
  -7  10   9     1032.76     1055.87     48.10 o
  -6  10   9      805.05      889.35     42.03 o
  -5  10   9    12864.59    13273.79    189.54 o
  -4  10   9     4571.77     4221.42     83.83 o
  -3  10   9      585.58      636.95     37.83 o
  -2  10   9    12229.52    13175.00    144.41 o
  -1  10   9     3507.58     3084.44     51.80 o
   0  10   9     2693.43     2571.98     62.59 o
   1  10   9       29.32       15.80     22.45 o
   2  10   9      573.87      678.41     37.25 o
   3  10   9      193.36      101.50     23.11 o
   4  10   9     5521.35     5451.82    102.84 o
   5  10   9      470.84      465.10     55.05 o
   6  10   9      373.37      275.79     88.42 o
   7  10   9     1544.41     1396.64    134.74 o
   8  10   9      750.67      866.95    117.90 o
 -13  11   9       18.75        0.00     93.90 o
 -12  11   9       16.61        0.00     56.70 o
 -11  11   9        2.79        0.00     52.06 o
 -10  11   9      407.15      264.65     65.13 o
  -9  11   9      114.83       96.19     34.19 o
  -8  11   9      251.41      231.66     40.19 o
  -7  11   9      441.30      583.64     44.38 o
  -6  11   9     2343.74     1685.63     56.95 o
  -5  11   9      245.00      235.38     28.72 o
  -4  11   9     2616.22     2760.85     67.83 o
  -3  11   9      132.68       86.73     25.46 o
  -2  11   9     1197.51     1278.39     37.48 o
  -1  11   9     1852.55     1909.50     44.34 o
   0  11   9      595.40      461.31     26.12 o
   1  11   9       35.08       36.06     22.76 o
   2  11   9     1009.61      984.86     46.03 o
   3  11   9      414.84      379.24     31.48 o
   4  11   9      508.41      641.36     50.84 o
   5  11   9      801.47      757.61     58.53 o
   6  11   9      428.28      728.85    103.58 o
   7  11   9      144.83       87.16     86.11 o
   8  11   9       13.06        0.00     90.11 o
 -12  12   9      416.31      486.77     79.79 o
 -11  12   9      196.34      197.10     64.71 o
 -10  12   9       64.71        0.00     52.70 o
  -9  12   9     1855.52     1804.50    126.74 o
  -8  12   9       19.52        0.29     24.39 o
  -7  12   9     2347.24     2386.72     63.63 o
  -6  12   9       68.00       15.96     22.34 o
  -5  12   9       22.00       87.76     25.63 o
  -4  12   9     5203.49     4593.03     92.32 o
  -3  12   9     1223.84     1049.96     58.06 o
  -2  12   9       98.40       62.32     22.58 o
  -1  12   9      569.08      518.93     27.43 o
   0  12   9     3839.10     3641.77     66.22 o
   1  12   9       53.41        8.38     19.78 o
   2  12   9     1491.82     1550.41     53.38 o
   3  12   9      613.70      554.29     35.40 o
   4  12   9      188.98      249.03     43.47 o
   5  12   9     1024.25     1123.80    115.58 o
   6  12   9      158.61      205.90     87.37 o
   7  12   9       91.09       69.26     89.05 o
   8  12   9      208.38      135.58    104.84 o
 -12  13   9      202.08       76.14     67.45 o
 -11  13   9      830.48      967.22     87.41 o
 -10  13   9     1045.11     1133.42     84.91 o
  -9  13   9       49.71       55.26     52.11 o
  -8  13   9     7303.08     7294.87    225.45 o
  -7  13   9      902.24      981.72     44.55 o
  -6  13   9     4466.50     4569.75     87.28 o
  -5  13   9     2733.10     2610.74     66.46 o
  -4  13   9     4819.21     5100.90     98.79 o
  -3  13   9     6562.42     5980.19    108.12 o
  -2  13   9     7464.31     7685.66    153.35 o
  -1  13   9     4819.16     4800.60     91.07 o
   0  13   9       32.05        5.95     18.28 o
   1  13   9     6159.25     6587.99     99.52 o
   2  13   9      324.69      331.98     46.00 o
   3  13   9     5630.42     5617.27    104.09 o
   4  13   9     1715.43     1806.15     88.11 o
   5  13   9     1846.69     1908.43    146.11 o
   6  13   9     1462.72     1475.80    142.95 o
   7  13   9     1503.54     1502.75    141.47 o
 -12  14   9      683.97      801.90    123.37 o
 -11  14   9      799.90      818.09     85.97 o
 -10  14   9      376.70      393.32     66.54 o
  -9  14   9     5416.13     5508.48    190.53 o
  -8  14   9       22.37       77.94     52.97 o
  -7  14   9     5169.71     5056.81     99.97 o
  -6  14   9     1027.94     1100.87     46.94 o
  -5  14   9    11348.74    11350.85    171.29 o
  -4  14   9    12420.63    12070.06    181.58 o
  -3  14   9     6046.76     6539.81    117.37 o
  -2  14   9     1113.74     1098.06     94.53 o
  -1  14   9     6901.92     6690.35    100.58 o
   0  14   9    11531.31    12424.04    160.82 o
   1  14   9      576.67      537.51     30.10 o
   2  14   9     5551.71     5605.54    104.08 o
   3  14   9      244.30      224.09     52.21 o
   4  14   9     7699.08     7563.21    271.79 o
   5  14   9     3119.31     3140.44    171.37 o
   6  14   9     1800.95     1756.85    154.11 o
   7  14   9      615.53      500.42    113.26 o
 -11  15   9      658.64      644.17     85.29 o
 -10  15   9     1222.99     1402.29    169.37 o
  -9  15   9       90.40      175.50     58.33 o
  -8  15   9     3391.17     3382.24    126.70 o
  -7  15   9      775.03      661.85     44.99 o
  -6  15   9     5513.98     5653.52    103.55 o
  -5  15   9      761.20      765.83     42.62 o
  -4  15   9     1941.12     2290.36     67.97 o
  -3  15   9     2051.34     1938.14     64.31 o
  -2  15   9     8461.85     8511.38    177.58 o
  -1  15   9     3739.01     4055.45     85.79 o
   0  15   9      398.67      440.12     50.56 o
   1  15   9     4301.56     4931.11     85.45 o
   2  15   9       51.43        0.00     25.05 o
   3  15   9     6862.27     6907.83    205.58 o
   4  15   9     1084.78     1081.27    116.84 o
   5  15   9     1601.90     1721.06    148.21 o
   6  15   9      855.75      933.27    124.63 o
 -11  16   9      144.46      124.16     69.06 o
 -10  16   9       67.77       86.49     62.13 o
  -9  16   9      897.12      855.10     90.42 o
  -8  16   9       56.42       23.76     48.58 o
  -7  16   9      769.98      659.58     97.26 o
  -6  16   9        4.50        0.00     36.91 o
  -5  16   9      500.54      602.46     40.91 o
  -4  16   9     2086.25     1950.54     65.24 o
  -3  16   9     1280.87     1159.48     67.79 o
  -2  16   9       49.63        0.00     39.08 o
  -1  16   9      404.56      241.04     36.57 o
   0  16   9      453.57      522.56     33.73 o
   1  16   9       35.38        0.00     24.52 o
   2  16   9     3301.48     3248.60     82.45 o
   3  16   9       60.07       47.79     75.58 o
   4  16   9      571.83      562.74     99.58 o
   5  16   9      106.15      245.48     94.74 o
   6  16   9      310.16      294.74    104.63 o
 -10  17   9      241.26      261.43     74.63 o
  -9  17   9       38.57        0.00     64.11 o
  -8  17   9        6.39        0.00     50.95 o
  -7  17   9      611.00      594.32     95.37 o
  -6  17   9      372.33      417.81     77.79 o
  -5  17   9      120.16      116.51     33.23 o
  -4  17   9        2.71       42.85     31.62 o
  -3  17   9     1256.16     1142.15     69.74 o
  -2  17   9      639.94      480.79    103.68 o
  -1  17   9     1736.82     1668.35     62.12 o
   0  17   9      929.42     1097.35     54.99 o
   1  17   9      107.32       85.28     34.42 o
   2  17   9       28.86        0.00     32.15 o
   3  17   9      109.94       84.21     52.42 o
   4  17   9      115.95       92.42     83.79 o
   5  17   9       55.02      116.84     94.74 o
   6  17   9        9.33       51.58     94.32 o
 -10  18   9      458.54      442.94     76.97 o
  -9  18   9      424.70      371.44     74.35 o
  -8  18   9        2.91        4.52     54.26 o
  -7  18   9      950.26     1127.17    115.58 o
  -6  18   9       24.11       76.99     42.64 o
  -5  18   9     7162.90     7694.32    192.32 o
  -4  18   9      157.61      108.28     44.12 o
  -3  18   9      205.31      245.98     46.13 o
  -1  18   9     3824.39     4096.60     93.72 o
   0  18   9     5799.75     6038.00    119.78 o
   1  18   9       71.34       64.98     34.55 o
   2  18   9       68.46       73.88     49.01 o
   3  18   9       11.30        0.00     49.09 o
   4  18   9     3107.78     3866.97    204.63 o
   5  18   9      287.32      374.11    106.95 o
  -9  19   9       43.18        0.00     63.10 o
  -8  19   9     1326.18     1574.24    106.95 o
  -7  19   9      101.34      160.84     84.21 o
  -6  19   9     3733.03     4192.03    195.37 o
  -5  19   9      302.29      256.06     49.48 o
  -4  19   9     4821.84     5150.62    136.65 o
  -3  19   9      784.09      865.96     63.97 o
  -1  19   9     4333.35     4490.05    100.38 o
   0  19   9      749.92      766.21     49.33 o
   1  19   9     3410.80     3487.01    107.02 o
   2  19   9       28.44       22.49     48.70 o
   3  19   9     3114.86     3399.26    126.67 o
   4  19   9      357.80      459.79    108.63 o
   5  19   9     1469.43     1542.96    148.63 o
  -9  20   9     1386.61     1520.80    136.53 o
  -8  20   9       11.19        0.00     59.63 o
  -7  20   9     2436.08     2521.49    165.90 o
  -6  20   9      152.00      174.11     80.00 o
  -5  20   9     1923.23     1926.65     87.90 o
  -4  20   9     1128.60     1005.47     72.36 o
  -3  20   9     3277.88     3216.25    109.74 o
  -2  20   9     1732.73     1107.87    139.37 o
  -1  20   9     1956.52     2064.15     71.87 o
   0  20   9     4361.39     4547.74    102.87 o
   1  20   9       16.05        0.00     32.86 o
   2  20   9     3587.78     3693.68    127.33 o
   3  20   9        1.51        0.00     66.74 o
   4  20   9     1707.94     1975.59    165.69 o
  -8  21   9      749.93      773.49     89.45 o
  -7  21   9       83.16       63.58     86.53 o
  -6  21   9      648.58      689.69    102.95 o
  -5  21   9      248.42      251.16     80.42 o
  -4  21   9     1134.53     1143.02     78.06 o
  -3  21   9      602.53      625.09     59.64 o
  -2  21   9     1157.77      932.18    106.11 o
  -1  21   9     1479.65     1411.91     64.98 o
   0  21   9      315.66      286.11     40.53 o
   1  21   9     1312.34     1307.79    126.95 o
   2  21   9       10.25       12.11     53.48 o
   3  21   9     1631.97     1768.22    156.63 o
   4  21   9      158.75      144.21     95.58 o
  -8  22   9        0.92       57.05     96.21 o
  -7  22   9      110.31        6.74     93.68 o
  -6  22   9      249.29      278.32     89.68 o
  -5  22   9      306.58      189.05     89.47 o
  -4  22   9       89.88       58.57     46.88 o
  -3  22   9       66.42       77.91     49.14 o
  -2  22   9      329.32      313.21     54.09 o
  -1  22   9       93.10       65.98     45.94 o
   0  22   9      123.20      147.79     77.26 o
   1  22   9      147.93      148.21     85.68 o
   2  22   9      132.10      193.26     98.53 o
   3  22   9      222.95      214.95     99.16 o
  -7  23   9       32.13        0.00     87.37 o
  -6  23   9      169.49      169.90     96.84 o
  -5  23   9       32.29       43.37     80.84 o
  -4  23   9       47.07       32.21     74.11 o
  -3  23   9       33.43        0.00     47.19 o
  -2  23   9      141.27      124.52     52.24 o
  -1  23   9       88.25       69.89     51.06 o
   0  23   9        0.18        0.00     76.63 o
   1  23   9      297.74      173.69     88.63 o
   2  23   9        1.82       68.42     87.79 o
   3  23   9       68.65       58.53     93.68 o
  -7  24   9      592.92      669.90    120.00 o
  -6  24   9      168.57       67.16     90.95 o
  -5  24   9      751.68      671.37    109.05 o
  -4  24   9       62.56      135.58     86.74 o
  -3  24   9      260.11      254.74     82.11 o
  -2  24   9      560.17      700.82     67.58 o
  -1  24   9      186.96      145.05     82.74 o
   0  24   9      945.49     1114.53    122.11 o
   1  24   9        7.81        9.26     81.26 o
   2  24   9      532.73      608.21    114.32 o
  -6  25   9     1179.05     1228.01    134.53 o
  -5  25   9      160.80      110.74     94.53 o
  -4  25   9      619.13      441.06    100.84 o
  -3  25   9      485.96      204.42     61.47 o
  -2  25   9      491.54      392.07     63.56 o
  -1  25   9     1421.03     1088.01    108.63 o
   0  25   9      171.57      152.63     89.90 o
   1  25   9      808.91      872.43    116.21 o
   2  25   9        7.98       14.11     89.05 o
  -5  26   9      349.34      299.16     98.32 o
  -4  26   9      240.50      154.95     93.90 o
  -3  26   9      738.50       28.63     36.84 o
  -1  26   9      173.79        0.00     36.84 o
   0  26   9      592.42      522.32    107.37 o
   1  26   9       26.42        0.00     83.37 o
  -4  27   9      235.54      265.48    102.95 o
 -13   0  10      137.32       78.74     75.79 o
 -12   0  10      981.31      946.32     92.00 o
 -11   0  10     9287.69     9316.90    276.42 o
 -10   0  10     3882.21     3881.71    157.26 o
  -9   0  10     6091.83     5838.98    190.74 o
  -8   0  10     1843.37     1847.65     60.91 o
  -7   0  10    10951.62    10700.55    163.30 o
  -6   0  10    13088.95    12133.77    177.76 o
  -5   0  10    21787.55    23021.53    312.05 o
  -4   0  10     2392.81     2790.30     74.85 o
  -3   0  10     5746.84     6153.31    126.24 o
  -2   0  10    66890.50    68555.19   1023.60 o
  -1   0  10    11801.37    13028.96    228.14 o
   0   0  10    13769.80    14251.16    259.16 o
   1   0  10       20.72        7.63     25.15 o
   2   0  10    20476.66    21106.61    476.00 o
   3   0  10     7800.19     7888.89    235.37 o
   4   0  10     8924.43     7766.16    234.95 o
   5   0  10      347.69      311.58     68.21 o
   6   0  10     2453.56     2195.59    132.84 o
   7   0  10     3417.86     3402.55    166.95 o
   8   0  10      393.74      413.90     86.95 o
 -13   1  10     1154.19     1302.78    102.95 o
 -12   1  10      700.84      698.98     61.34 o
 -11   1  10     1621.52     1889.41     89.17 o
 -10   1  10     4215.36     4248.37    116.00 o
  -9   1  10     5018.72     4653.28    116.63 o
  -8   1  10     7887.39     7426.07     99.52 o
  -7   1  10     1434.10     1237.05     68.13 o
  -6   1  10    17425.50    18284.39    177.43 o
  -5   1  10     1687.86     1854.90     35.85 o
  -4   1  10      564.90      568.16     38.50 o
  -3   1  10      969.08     1096.54     35.84 o
  -2   1  10     2575.06     2552.51     52.84 o
  -1   1  10    13406.17    13200.77    162.89 o
   0   1  10    21062.40    21701.25    292.63 o
   1   1  10    12048.96    12979.40    163.80 o
   2   1  10      518.01      708.92     33.61 o
   3   1  10    13808.45    13650.58    248.30 o
   4   1  10      344.28      389.68     47.79 o
   5   1  10     2786.81     2462.43     91.61 o
   6   1  10     1523.75     1494.06     81.05 o
   7   1  10     2121.30     2165.57     99.38 o
   8   1  10     1318.41     1332.50     86.95 o
 -14   2  10      224.83      171.37     88.00 o
 -13   2  10      156.53      127.79     80.00 o
 -12   2  10      605.97      627.26     61.01 o
 -11   2  10      645.54      703.57     75.26 o
 -10   2  10      426.27      400.36     77.26 o
  -9   2  10     1355.59     1442.64     50.41 o
  -8   2  10      328.94      268.20     25.33 o
  -7   2  10     3758.89     3604.58     56.09 o
  -6   2  10     1055.74     1106.44     35.30 o
  -5   2  10     9933.99     9502.14    101.14 o
  -4   2  10     2663.10     2561.41     43.91 o
  -3   2  10       49.19       52.11     16.96 o
  -2   2  10       33.50       14.21     16.79 o
  -1   2  10      470.43      506.37     25.61 o
   0   2  10     5588.62     5617.71     86.73 o
   1   2  10       41.42      114.83     29.70 o
   2   2  10     6611.23     6478.57    114.94 o
   3   2  10      511.25      637.26     38.43 o
   4   2  10     1948.08     1539.00     76.32 o
   5   2  10     1323.72     1232.67     69.90 o
   6   2  10      269.46      232.65     49.14 o
   7   2  10      547.64      760.98     66.21 o
   8   2  10      444.28      507.58     62.87 o
   9   2  10      195.37       22.53     83.58 o
 -14   3  10        5.14        0.00     79.16 o
 -13   3  10       87.91        2.32     82.32 o
 -12   3  10      132.07      137.68     50.05 o
 -11   3  10        1.14        0.00     39.34 o
 -10   3  10      204.28       80.43     40.33 o
  -9   3  10       20.11        0.00     23.76 o
  -8   3  10     1106.93     1297.41     37.54 o
  -7   3  10      648.78      784.99     31.58 o
  -6   3  10        2.37        1.41     12.47 o
  -5   3  10      147.27       93.95     19.37 o
  -4   3  10       70.82       78.42     16.28 o
  -3   3  10     7648.43     6914.28     97.66 o
  -2   3  10     3138.89     3162.43     58.82 o
  -1   3  10     2451.96     2169.11     48.92 o
   0   3  10      421.64      571.79     27.57 o
   1   3  10     1646.93     1877.70     48.57 o
   2   3  10      301.37      275.39     29.56 o
   3   3  10      537.34      460.86     35.66 o
   4   3  10      384.94      392.80     45.32 o
   5   3  10       48.30        0.00     38.57 o
   6   3  10        1.96        0.00     41.80 o
   7   3  10        6.36        0.00     46.21 o
   8   3  10        5.41        0.00     79.16 o
   9   3  10        7.70        0.00     74.53 o
 -14   4  10      247.23      179.16     93.47 o
 -13   4  10      142.78      131.16     89.05 o
 -12   4  10     2531.08     2399.45    100.48 o
 -11   4  10      586.13      501.86     53.97 o
 -10   4  10        8.02        0.00     26.09 o
  -9   4  10     5323.71     5165.54     90.04 o
  -8   4  10     2203.51     1857.67     43.35 o
  -7   4  10     9882.22     8812.30    109.37 o
  -6   4  10       21.50        0.00     17.22 o
  -5   4  10     1259.51     1377.63     49.68 o
  -4   4  10     7961.18     7804.25    107.19 o
  -3   4  10    38578.57    38638.62    420.52 o
  -2   4  10     1365.85     1334.76     39.26 o
  -1   4  10     2323.74     2349.87     50.77 o
   0   4  10    14462.35    14032.94    173.68 o
   1   4  10      347.95      323.78     31.06 o
   2   4  10    13004.21    13019.90    192.05 o
   3   4  10      109.18      109.08     24.55 o
   4   4  10      201.07      166.30     37.86 o
   5   4  10      660.82      578.00     55.26 o
   6   4  10     4809.15     4664.40    131.17 o
   7   4  10     1428.84     1448.10     87.62 o
   8   4  10      104.21       96.42     86.74 o
   9   4  10      120.19       35.79     82.95 o
 -14   5  10      332.50      274.53     98.74 o
 -13   5  10     1582.41     1699.80    141.47 o
 -12   5  10     1146.90     1096.22    116.42 o
 -11   5  10     1854.05     1794.11     83.72 o
 -10   5  10     3723.11     3479.70    101.13 o
  -9   5  10     1453.08     1896.15     56.49 o
  -8   5  10    19415.48    18867.16    205.84 o
  -7   5  10       34.63        0.00     18.21 o
  -6   5  10     2981.37     2909.39     46.79 o
  -5   5  10     7178.65     7272.59    100.24 o
  -4   5  10    39780.82    40593.71    440.50 o
  -3   5  10    10010.92    10333.77    133.73 o
  -2   5  10     6662.11     7176.78    101.46 o
  -1   5  10     8943.42     8564.66    101.68 o
   0   5  10     1149.63     1585.57     38.85 o
   1   5  10    49034.43    49992.07    543.81 o
   2   5  10      770.82      902.15     39.76 o
   3   5  10     4514.86     4419.19     91.55 o
   4   5  10      362.53      341.98     35.24 o
   5   5  10     5151.50     4967.58    132.76 o
   6   5  10     3194.64     3622.99    116.62 o
   7   5  10     2583.94     2679.22    105.06 o
   8   5  10      789.93      612.85    108.63 o
   9   5  10       16.53       56.21     92.21 o
 -14   6  10      722.40      910.32    121.90 o
 -13   6  10      674.13      764.64    112.21 o
 -12   6  10     1734.30     1744.64    146.32 o
 -11   6  10     2254.12     2049.73     76.46 o
 -10   6  10     1669.74     2021.20     58.49 o
  -9   6  10    10795.38    10698.18    147.44 o
  -8   6  10      453.53      457.93     28.41 o
  -7   6  10     6751.26     6691.75     89.68 o
  -6   6  10       19.86       36.27     16.26 o
  -5   6  10    34542.50    35816.03    394.41 o
  -4   6  10     9261.54    10773.66    138.55 o
  -3   6  10    18697.09    18690.53    218.89 o
  -2   6  10     1299.64     1385.28     41.26 o
  -1   6  10    15093.07    15259.27    164.18 o
   0   6  10    41232.55    42506.01    415.87 o
   1   6  10     3104.27     3856.18     68.88 o
   2   6  10    15989.77    16811.06    205.88 o
   3   6  10     1285.57      916.29     48.39 o
   4   6  10     6319.34     6201.47    115.99 o
   5   6  10     2290.87     2340.57     92.96 o
   6   6  10     4287.37     4262.54    124.48 o
   7   6  10     1402.44     1880.01    143.58 o
   8   6  10      641.43      582.11    104.42 o
   9   6  10     1040.89      865.48    120.84 o
 -14   7  10      110.55      135.16     88.21 o
 -13   7  10      140.22       94.95     84.42 o
 -12   7  10      693.08      656.64    105.68 o
 -11   7  10     1793.49     1849.39     73.55 o
 -10   7  10     2264.93     2334.21     74.55 o
  -9   7  10      225.56      264.55     31.12 o
  -8   7  10     4135.51     3815.70     65.91 o
  -7   7  10      248.42      162.43     20.82 o
  -6   7  10    15506.19    15406.94    185.82 o
  -5   7  10      114.81       52.15     16.46 o
  -4   7  10    15589.22    16524.96    197.40 o
  -3   7  10     1175.29     1632.62     43.60 o
  -2   7  10    10463.75    10977.08    141.51 o
  -1   7  10     7244.81     6712.86     98.51 o
   0   7  10     6227.66     6487.90     93.72 o
   1   7  10     5767.80     6042.98     91.70 o
   2   7  10       39.10       53.51     23.58 o
   3   7  10     8631.84     8366.70    122.74 o
   4   7  10        6.86        0.00     35.55 o
   5   7  10     8220.56     7872.34    174.27 o
   6   7  10     1126.37     1194.57     71.75 o
   7   7  10      856.57      757.27    106.95 o
   8   7  10     1007.31      929.27    119.16 o
   9   7  10      209.42      271.79    109.05 o
 -14   8  10      121.95      140.84    100.00 o
 -13   8  10      215.42      276.42     92.42 o
 -12   8  10       27.70        0.00     79.58 o
 -11   8  10        5.34        0.00     58.27 o
 -10   8  10      413.89      489.34     45.31 o
  -9   8  10     2904.82     3129.11     67.96 o
  -8   8  10      771.95      663.22     30.76 o
  -7   8  10       93.40      105.90     20.67 o
  -6   8  10      431.64      467.49     38.17 o
  -5   8  10     6399.57     5691.26     84.19 o
  -4   8  10     5215.11     5809.79    102.89 o
  -3   8  10       90.87      191.49     21.04 o
  -2   8  10        3.99       18.55     19.10 o
  -1   8  10     3585.77     3230.08     62.96 o
   0   8  10       47.86       57.03     21.33 o
   1   8  10     2061.60     2044.54     51.32 o
   2   8  10      332.19      301.05     26.84 o
   3   8  10      895.80      849.80     39.15 o
   4   8  10     3582.50     3354.04     82.19 o
   5   8  10      238.48      223.15     47.31 o
   6   8  10        8.21        0.00     39.82 o
   7   8  10       13.51        4.21     74.32 o
   8   8  10      192.89       55.16     90.53 o
 -14   9  10        7.35      112.21     95.16 o
 -13   9  10       66.87        0.00     84.42 o
 -12   9  10      157.31      122.51    129.58 o
 -11   9  10      192.80      197.84     63.64 o
 -10   9  10      244.34      179.63     39.54 o
  -9   9  10      846.09      819.95     39.09 o
  -8   9  10      133.90      122.98     21.81 o
  -7   9  10      251.20      313.10     23.77 o
  -6   9  10     2136.74     2005.30     63.08 o
  -5   9  10       43.14       28.37     26.21 o
  -4   9  10     4258.67     3551.67     77.05 o
  -3   9  10      711.63      773.40     33.88 o
  -2   9  10       82.25        9.31     20.19 o
  -1   9  10     1418.44     1321.53     53.23 o
   0   9  10     1142.51     1028.64     44.17 o
   1   9  10     2850.90     2962.28     70.20 o
   2   9  10      157.24      132.66     23.79 o
   3   9  10      472.40      459.87     35.59 o
   4   9  10        1.94        0.00     29.44 o
   5   9  10      708.48      848.64     63.72 o
   6   9  10        5.79       60.21     74.95 o
   7   9  10        2.30       36.84     77.47 o
   8   9  10      515.94      491.37    113.47 o
 -13  10  10       95.87      105.47     90.74 o
 -12  10  10      179.74      123.21     63.42 o
 -11  10  10      934.05      983.11    142.32 o
 -10  10  10     1318.50     1375.34     95.09 o
  -9  10  10      677.92      610.46     42.83 o
  -8  10  10      185.26      160.88     22.20 o
  -7  10  10      888.47      955.49     38.90 o
  -6  10  10        8.14       25.56     24.03 o
  -5  10  10    22620.38    22345.65    299.26 o
  -4  10  10     2393.06     2541.41     66.39 o
  -3  10  10     3173.14     2824.43     72.41 o
  -2  10  10     4171.75     4484.47     77.26 o
  -1  10  10     6762.93     6536.14    113.24 o
   0  10  10     9933.12     9989.80    168.26 o
   1  10  10     1982.19     2350.35     66.00 o
   2  10  10     4418.36     4594.06    104.32 o
   3  10  10      264.61      204.46     31.41 o
   4  10  10     5516.64     5710.56    137.69 o
   5  10  10      560.26      526.68     61.58 o
   6  10  10     1499.01     1571.59    144.63 o
   7  10  10      928.02      998.74    119.79 o
   8  10  10      171.62      236.00     98.32 o
 -13  11  10      654.20      714.53    118.95 o
 -12  11  10      363.84      372.68     76.18 o
 -11  11  10      371.58      406.66     66.49 o
 -10  11  10     4607.09     4826.99    218.21 o
  -9  11  10      403.05      274.44     46.97 o
  -8  11  10     4159.36     4123.92     93.20 o
  -7  11  10      465.82      413.46     28.50 o
  -6  11  10     7838.71     7819.83    127.82 o
  -5  11  10     2434.18     2841.95     77.47 o
  -4  11  10    22096.26    22160.07    298.89 o
  -3  11  10     7769.67     8317.81    136.11 o
  -2  11  10     5492.09     5388.49     80.95 o
  -1  11  10    10966.24    12101.24    180.42 o
   0  11  10     2117.93     2139.92     77.29 o
   1  11  10    14902.78    15480.56    221.20 o
   2  11  10        9.60        0.00     24.05 o
   3  11  10     4486.96     4468.63    186.95 o
   4  11  10      800.08      757.44     53.71 o
   5  11  10     2836.41     2896.02    166.11 o
   6  11  10     2677.18     2613.28    169.69 o
   7  11  10     1313.57     1242.53    130.95 o
 -12  12  10      500.57      593.86     82.39 o
 -11  12  10      267.21      173.76     73.26 o
 -10  12  10      237.38      240.08     62.07 o
  -9  12  10     5872.62     5483.71    232.63 o
  -8  12  10       82.32       86.75     24.14 o
  -7  12  10     2036.30     1992.71     59.06 o
  -6  12  10      386.16      261.78     29.93 o
  -5  12  10    14936.71    15297.34    218.54 o
  -4  12  10     9411.77     9871.21    236.49 o
  -3  12  10     4084.43     3958.00     84.70 o
  -2  12  10     1165.81     1370.63     55.25 o
  -1  12  10     8517.65     8091.08    112.89 o
   0  12  10    15474.66    15488.72    222.01 o
   1  12  10      195.46      167.27     28.66 o
   2  12  10     2621.67     2655.39     69.37 o
   3  12  10     1828.13     1842.53     62.65 o
   4  12  10     7459.67     7642.43    185.90 o
   5  12  10     2477.91     2375.80    156.84 o
   6  12  10     1875.82     2013.28    157.47 o
   7  12  10      588.94      657.69    112.84 o
 -12  13  10      125.79       21.38     70.09 o
 -11  13  10       57.82        2.43     67.47 o
 -10  13  10      899.94      885.55     93.58 o
  -9  13  10       43.90       52.84     53.32 o
  -8  13  10     1762.38     1732.46    134.63 o
  -7  13  10      284.06      342.65     31.87 o
  -6  13  10     1987.90     2031.37     60.51 o
  -5  13  10     1426.37     1686.41     58.46 o
  -4  13  10     2828.65     2704.56     72.65 o
  -3  13  10     1687.20     1693.80     91.47 o
  -2  13  10     2689.98     2283.87     58.57 o
  -1  13  10     3623.70     3586.23     66.60 o
   0  13  10       40.27       29.38     21.90 o
   1  13  10     1528.88     1743.23     61.15 o
   2  13  10        6.52        0.00     31.40 o
   3  13  10     4114.31     4269.13    114.48 o
   4  13  10      622.74      715.20     52.77 o
   5  13  10      385.15      374.95     91.79 o
   6  13  10      183.23      192.00     92.21 o
   7  13  10      223.91       31.16     93.90 o
 -12  14  10       11.58        0.00     88.42 o
 -11  14  10       83.18       70.18     63.80 o
 -10  14  10       30.08        0.00     53.38 o
  -9  14  10       16.52       36.95     56.55 o
  -8  14  10        1.24        0.00     29.90 o
  -7  14  10        8.43        0.00     26.23 o
  -6  14  10      411.71      439.28     35.70 o
  -5  14  10        3.07        3.66     35.90 o
  -4  14  10      740.65      700.01     49.77 o
  -3  14  10       51.90        0.00     14.62 o
  -2  14  10       43.32        2.92     40.84 o
  -1  14  10      319.59      337.77     31.35 o
   0  14  10      175.34      149.04     22.07 o
   1  14  10        4.89        0.00     25.38 o
   2  14  10      610.63      562.13     39.00 o
   3  14  10      220.34      156.47     42.08 o
   4  14  10       20.96        0.00     73.68 o
   5  14  10        9.15        0.00     77.47 o
   6  14  10       37.20        0.00     85.05 o
 -11  15  10      286.52      243.75     70.55 o
 -10  15  10      258.14      207.81     66.18 o
  -9  15  10        0.91        0.00     55.37 o
  -8  15  10      626.47      583.38     68.61 o
  -7  15  10      200.53       78.56     42.32 o
  -6  15  10     3410.39     3048.64     75.91 o
  -5  15  10        7.62       25.29     38.15 o
  -4  15  10     2337.63     2547.60     71.97 o
  -3  15  10     1316.66     1263.17    101.05 o
  -2  15  10      121.27      103.82     29.67 o
  -1  15  10      966.22      856.23     44.15 o
   0  15  10     1076.76      895.66     39.90 o
   1  15  10     4475.11     4466.25     83.15 o
   2  15  10        0.01        0.00     38.84 o
   3  15  10      482.20      384.55     45.46 o
   4  15  10        9.65        0.00     75.79 o
   5  15  10     1457.89     1582.96    150.74 o
   6  15  10      503.19      501.48    112.84 o
 -11  16  10     1220.58     1267.25    103.89 o
 -10  16  10      546.77      440.71     87.58 o
  -9  16  10     2069.60     2231.30    220.53 o
  -8  16  10      220.91      157.87     55.82 o
  -7  16  10     2552.57     2487.84     88.64 o
  -6  16  10       30.94       20.35     41.00 o
  -5  16  10    12520.51    12855.89    195.58 o
  -4  16  10     2374.25     2346.57    135.47 o
  -3  16  10       97.92       75.51     40.01 o
  -2  16  10     5615.84     5416.61    104.38 o
  -1  16  10     2229.28     2138.55     77.71 o
   0  16  10    11048.52    10792.59    173.56 o
   1  16  10       26.02        0.00     26.44 o
   2  16  10      660.66      613.74     52.65 o
   3  16  10       35.01        0.00     74.32 o
   4  16  10     3697.31     3883.60    200.42 o
   5  16  10     1479.58     1748.43    161.26 o
 -10  17  10     1732.10     1894.35    115.67 o
  -9  17  10      318.72      267.06     66.07 o
  -8  17  10     2760.09     2758.02    206.53 o
  -7  17  10      152.53       41.26     74.53 o
  -6  17  10    10009.47    10240.07    209.28 o
  -5  17  10      373.13      469.46     41.54 o
  -4  17  10     4645.32     4476.23    123.27 o
  -3  17  10     3073.14     3144.04    102.85 o
  -2  17  10     1475.74     1429.48     69.90 o
  -1  17  10    11048.98    11046.66    177.00 o
   0  17  10     2169.18     2123.29     72.92 o
   1  17  10     4287.94     4212.25     96.53 o
   2  17  10        1.85        0.00     30.98 o
   3  17  10     3627.13     3543.39    189.47 o
   4  17  10      286.52      389.90    101.05 o
   5  17  10     2589.77     3024.02    195.16 o
 -10  18  10       86.96       70.22     64.79 o
  -9  18  10     1152.55     1044.90     93.17 o
  -8  18  10        9.34        0.00     54.37 o
  -7  18  10     3323.77     3482.76    182.32 o
  -6  18  10       83.21       52.79     63.79 o
  -5  18  10     3806.22     3691.02    116.30 o
  -4  18  10      379.35      348.68     52.04 o
  -3  18  10     3089.08     3059.86    103.52 o
  -2  18  10     2893.73     3161.15    174.42 o
  -1  18  10     1499.46     1661.11     67.12 o
   0  18  10     4189.96     4075.55    101.91 o
   1  18  10        3.34        0.00     32.92 o
   2  18  10     3523.62     3525.36    121.43 o
   3  18  10       19.65        0.00     79.16 o
   4  18  10     2536.47     2526.54    178.32 o
   5  18  10      257.67      231.37    100.63 o
  -9  19  10      133.62      102.80     66.98 o
  -8  19  10      814.10      765.72     81.31 o
  -7  19  10        1.12       19.58     76.21 o
  -6  19  10      560.73      477.90     96.00 o
  -5  19  10        0.35        0.00     42.94 o
  -4  19  10     1030.16     1133.41     74.72 o
  -3  19  10      119.18      188.83     48.40 o
  -2  19  10      760.32      790.32     93.90 o
  -1  19  10      909.16     1001.47     58.46 o
   0  19  10      128.54      119.37     36.78 o
   1  19  10      546.20      603.84     51.74 o
   2  19  10      112.01       30.91     50.74 o
   3  19  10      535.97      661.27    112.63 o
   4  19  10       39.99       26.11     88.42 o
  -9  20  10      267.62      325.94     78.67 o
  -8  20  10       65.72        0.00     61.83 o
  -7  20  10       25.21       45.47     83.58 o
  -6  20  10        6.63        0.00     71.16 o
  -5  20  10       95.72      112.78     51.79 o
  -4  20  10      709.10      659.26     88.74 o
  -3  20  10        3.32        0.00     49.58 o
  -2  20  10       83.78       83.24     42.99 o
  -1  20  10       54.39       52.29     34.84 o
   0  20  10      363.85      367.47     60.17 o
   1  20  10      253.35      333.51     66.74 o
   2  20  10       25.02       79.79     86.32 o
   3  20  10       16.28       29.26     83.79 o
   4  20  10       82.42        0.00     88.21 o
  -8  21  10     1185.86     1276.23    103.63 o
  -7  21  10       26.93       23.79     83.37 o
  -6  21  10      561.32      610.74    105.05 o
  -5  21  10      972.53     1043.16    109.90 o
  -4  21  10     1129.86      880.31    126.74 o
  -3  21  10      608.20      531.95     61.31 o
  -2  21  10      707.88      880.85     93.68 o
  -1  21  10      805.20      755.73     65.73 o
   0  21  10       38.04       14.80     45.15 o
   1  21  10     2486.91     2697.49    167.16 o
   2  21  10       24.83      104.63     87.16 o
   3  21  10      164.10      205.69     98.53 o
  -8  22  10       32.59        0.00     88.84 o
  -7  22  10     1933.66     2224.22    167.58 o
  -6  22  10       53.98       39.79     84.21 o
  -5  22  10     1606.33     1431.38    132.00 o
  -4  22  10      626.32      738.55     66.60 o
  -3  22  10     2806.47     3274.64    119.23 o
  -1  22  10      321.31      229.66     53.66 o
   0  22  10     2770.59     2894.12    168.00 o
   1  22  10       37.29       49.05     90.32 o
   2  22  10     1847.73     2111.38    164.21 o
   3  22  10        0.37        0.00     95.16 o
  -7  23  10       22.72       53.90     92.63 o
  -6  23  10     1311.88     1442.96    141.05 o
  -5  23  10        3.05        0.00     82.95 o
  -4  23  10     1865.45     2111.17    146.32 o
  -3  23  10      727.32      761.09     88.63 o
  -2  23  10      692.89      663.10    161.69 o
  -1  23  10     1488.76     1633.39     90.70 o
   0  23  10      468.04      611.37    107.16 o
   1  23  10     2043.39     2293.07    164.63 o
   2  23  10        0.14        0.00     83.58 o
  -7  24  10      650.15      745.90    124.42 o
  -6  24  10        4.74        0.00     85.05 o
  -5  24  10      403.46      290.53     99.37 o
  -4  24  10        4.65        0.00     71.79 o
  -3  24  10      728.93      649.61    183.26 o
  -2  24  10      822.37     1028.30     78.08 o
  -1  24  10       75.43       71.16     83.37 o
   0  24  10      514.90      639.16    109.05 o
   1  24  10      304.26      220.00     91.16 o
   2  24  10      525.59      654.95    123.58 o
  -6  25  10       24.86       31.79    100.63 o
  -5  25  10       37.99       29.05     84.21 o
  -4  25  10       60.04        0.00     84.00 o
  -3  25  10       32.57        0.00     27.16 o
  -2  25  10        0.88        0.00     75.79 o
  -1  25  10        0.20        0.00     80.21 o
   0  25  10       17.15        1.89     87.37 o
   1  25  10       90.57      146.95     91.37 o
  -5  26  10      334.39      287.37     97.05 o
  -4  26  10        1.46        0.00     83.79 o
  -3  26  10       52.88        0.00     53.90 o
  -1  26  10      181.87      215.16     92.42 o
   0  26  10      168.74      112.00     97.05 o
 -13   1  11      334.21      330.46     56.93 o
 -12   1  11      355.82      323.44     97.68 o
 -11   1  11      659.24      529.43    140.42 o
 -10   1  11     1130.67      955.94     63.27 o
  -9   1  11     1371.85     1529.40     72.47 o
  -8   1  11      465.83      443.62     34.38 o
  -7   1  11      447.95      419.93     23.15 o
  -6   1  11     4301.53     4796.77     64.66 o
  -5   1  11        5.82        5.27     14.04 o
  -4   1  11     1330.42      872.23     34.89 o
  -3   1  11     9938.67    11163.99    143.87 o
  -2   1  11     6500.59     6851.61     99.94 o
  -1   1  11     3950.88     3946.47     70.63 o
   0   1  11     3298.32     2994.62     61.75 o
   1   1  11     4528.31     4481.05     79.21 o
   2   1  11       11.14       99.00     33.78 o
   3   1  11     4890.77     4679.79    119.92 o
   4   1  11        6.29        0.00     35.12 o
   5   1  11     1186.79     1234.12     73.88 o
   6   1  11      704.98      580.19     68.21 o
   7   1  11      202.07      191.17     73.79 o
   8   1  11      794.69      937.85     78.58 o
 -14   2  11      823.13      749.90    106.53 o
 -13   2  11       66.62       65.05     51.94 o
 -12   2  11     2072.75     1923.26     88.32 o
 -11   2  11     2665.03     2906.35    101.55 o
 -10   2  11       93.58       63.40     39.83 o
  -9   2  11     1425.54     1258.57     57.07 o
  -8   2  11     1158.51     1072.02     44.77 o
  -7   2  11     8235.44     8747.01    122.26 o
  -6   2  11      316.56      368.16     21.33 o
  -5   2  11     6032.93     5999.77     92.16 o
  -4   2  11     3905.45     4483.77     63.90 o
  -3   2  11    23620.81    21258.00    246.62 o
  -2   2  11    29603.00    29214.49    415.60 o
  -1   2  11    12866.98    13652.84    170.76 o
   0   2  11     8652.19     9311.84    127.80 o
   1   2  11      480.29      430.80     34.41 o
   2   2  11    20242.82    19326.93    269.94 o
   3   2  11       40.47      122.34     37.55 o
   4   2  11     3839.27     3716.21    109.76 o
   5   2  11      341.91      279.27     67.47 o
   6   2  11     4872.03     4639.58    267.05 o
   7   2  11     1590.52     1684.97     92.08 o
   8   2  11      539.93      416.42     95.79 o
 -14   3  11      219.99      183.16     89.47 o
 -13   3  11     2367.52     2628.65    163.16 o
 -12   3  11      454.18      482.30     60.52 o
 -11   3  11     1717.10     1544.58     79.01 o
 -10   3  11     3025.60     2743.36     80.53 o
  -9   3  11      534.92      663.28     37.02 o
  -8   3  11    15100.08    15303.37    199.38 o
  -7   3  11        3.17        0.00     18.34 o
  -6   3  11     7525.29     8185.17    136.87 o
  -5   3  11       14.88       19.96     20.50 o
  -4   3  11    28963.21    28783.44    288.80 o
  -3   3  11    29849.83    28495.73    320.45 o
  -2   3  11    12989.71    12175.68    154.76 o
  -1   3  11    10485.13     9619.82    129.46 o
   0   3  11     1466.34     1263.82     42.93 o
   1   3  11    52079.87    50995.67    638.48 o
   2   3  11      254.23      231.48     37.89 o
   3   3  11    11017.86    10457.05    206.80 o
   4   3  11     1050.16     1096.95     67.74 o
   5   3  11     6026.07     5857.54    149.11 o
   6   3  11     2472.36     2544.89    104.03 o
   7   3  11     3371.84     3788.04    128.98 o
   8   3  11     1034.75     1128.64    118.53 o
   9   3  11      108.38       80.84     89.90 o
 -14   4  11      464.80      358.95     98.95 o
 -13   4  11      486.25      380.63     91.79 o
 -12   4  11     1780.85     1666.48     89.73 o
 -11   4  11      836.93      914.83     61.59 o
 -10   4  11       12.87        0.00     32.69 o
  -9   4  11     1193.43     1035.57     46.05 o
  -8   4  11      314.34      271.63     25.81 o
  -7   4  11     6409.95     6304.79     79.58 o
  -6   4  11       62.16        0.00     16.70 o
  -5   4  11     5295.10     6353.76     94.62 o
  -4   4  11     9435.28     9872.24    131.18 o
  -3   4  11    12955.16    13078.74    164.21 o
  -2   4  11     3404.97     3424.63     63.96 o
  -1   4  11     2514.91     2470.87     61.66 o
   0   4  11    16152.92    14957.51    214.48 o
   1   4  11       61.41      128.54     28.62 o
   2   4  11    12841.73    11976.76    183.00 o
   3   4  11      734.76      610.39     49.99 o
   4   4  11     2939.74     3015.97     99.58 o
   5   4  11     2128.90     2037.24    113.58 o
   6   4  11     2354.99     2360.72    109.79 o
   7   4  11      949.03      968.96     71.55 o
   8   4  11      461.55      271.58     91.37 o
 -14   5  11       79.14       53.68     81.68 o
 -13   5  11      221.39      208.42     94.74 o
 -12   5  11      207.37      286.11     84.63 o
 -11   5  11      293.21      265.01     42.65 o
 -10   5  11      221.60      241.69     31.92 o
  -9   5  11        1.49        0.00     28.41 o
  -8   5  11     2125.25     2010.92     49.45 o
  -7   5  11     1611.40     1499.93     49.94 o
  -6   5  11     6236.64     5895.08    101.33 o
  -5   5  11      413.31      297.24     47.71 o
  -4   5  11     3328.84     3239.80     63.30 o
  -3   5  11     6839.84     6033.10     92.21 o
  -2   5  11      185.40       99.29     22.76 o
  -1   5  11     5931.17     5656.49     76.74 o
   0   5  11      782.56      951.11     36.71 o
   1   5  11     5039.98     4731.29     80.71 o
   2   5  11      334.75      414.15     29.80 o
   3   5  11     1040.49      965.99     50.35 o
   4   5  11     1436.11     1401.13     75.74 o
   5   5  11      322.41      248.74     49.67 o
   6   5  11      257.35      370.42     61.16 o
   7   5  11      378.84      203.16     85.26 o
   8   5  11      312.87      228.63     96.00 o
 -14   6  11        1.40        0.00     88.42 o
 -13   6  11        0.75        0.00     82.95 o
 -12   6  11      474.03      520.85     95.58 o
 -11   6  11      131.49       52.84     39.17 o
 -10   6  11      109.80       85.04     28.58 o
  -9   6  11      619.42      649.37     31.57 o
  -8   6  11     1124.40     1060.22     41.25 o
  -7   6  11      415.87      490.58     26.60 o
  -6   6  11     1705.22     1984.98     46.71 o
  -5   6  11        6.37       11.97     20.47 o
  -4   6  11     2833.16     2980.66     63.15 o
  -3   6  11     4008.19     3734.29     68.08 o
  -2   6  11     2849.27     2969.58     59.75 o
  -1   6  11      229.62      207.63     17.99 o
   0   6  11       74.92      116.49     20.11 o
   1   6  11     1844.24     1984.58     50.08 o
   2   6  11     2627.51     2516.80     59.90 o
   3   6  11        4.45        0.00     27.86 o
   4   6  11       50.46        0.00     38.78 o
   5   6  11       68.07       42.03     42.89 o
   6   6  11      181.71      238.14     52.95 o
   7   6  11      507.75      469.27     97.90 o
   8   6  11        0.50        0.00     85.68 o
 -14   7  11       23.68        0.00     78.74 o
 -13   7  11      356.16      238.11     89.05 o
 -12   7  11      355.62      409.48     92.21 o
 -11   7  11      895.99      902.46     55.81 o
 -10   7  11     2330.57     2060.04     73.25 o
  -9   7  11      919.98      936.32     38.34 o
  -8   7  11     1922.78     2285.33     57.88 o
  -7   7  11       18.41        0.00     18.82 o
  -6   7  11     2823.36     2909.93     57.41 o
  -5   7  11     2545.36     2991.56    113.44 o
  -4   7  11     4175.53     3857.93     70.59 o
  -3   7  11     8831.62     9336.31    127.26 o
  -2   7  11     5540.05     6375.26     97.75 o
  -1   7  11     3873.76     4199.67     85.44 o
   0   7  11     2557.59     2863.58     57.53 o
   1   7  11     4415.34     4297.53     76.04 o
   2   7  11     1471.86     1488.22     50.60 o
   3   7  11     4495.26     4149.03     92.35 o
   4   7  11      106.09      162.04     43.83 o
   5   7  11     3293.59     3111.55    111.47 o
   6   7  11      458.63      505.62     57.26 o
   7   7  11      260.33      242.74     95.58 o
   8   7  11      688.03      724.85    122.74 o
 -14   8  11     1183.57     1553.06    150.74 o
 -13   8  11      203.74      194.11     89.26 o
 -12   8  11      482.31      436.95     95.37 o
 -11   8  11     4476.55     4038.22    143.03 o
 -10   8  11     4210.79     4200.19    101.82 o
  -9   8  11     3278.81     3366.94     61.64 o
  -8   8  11       90.94       89.64     21.99 o
  -7   8  11    12820.80    13370.22    154.17 o
  -6   8  11     1687.31     1677.94     48.83 o
  -5   8  11    29958.19    29601.41    655.60 o
  -4   8  11     5039.27     6137.04    108.66 o
  -3   8  11     8758.29     9104.43    124.92 o
  -2   8  11    26638.49    26941.01    307.57 o
  -1   8  11     1752.80     1957.97     60.26 o
   0   8  11     6899.43     6851.93    100.02 o
   1   8  11       43.01       43.14     20.75 o
   2   8  11    21434.72    21060.16    253.44 o
   3   8  11      485.91      542.08     40.39 o
   4   8  11    13597.88    13326.71    205.12 o
   5   8  11      287.22      430.58     60.32 o
   6   8  11     2263.99     2014.33    149.05 o
   7   8  11     1924.54     2005.07    163.79 o
   8   8  11      339.81      339.16    110.32 o
 -14   9  11       16.91       76.63    102.95 o
 -13   9  11      410.00      493.27    104.84 o
 -12   9  11      742.82      841.37     83.63 o
 -11   9  11     1435.14     1570.89    116.95 o
 -10   9  11     4255.06     4268.77    103.18 o
  -9   9  11     2053.28     1772.06     54.84 o
  -8   9  11     3712.61     4185.63     69.79 o
  -7   9  11       82.87      100.61     21.82 o
  -6   9  11    16707.57    16241.94    196.91 o
  -5   9  11      998.32     1301.08     40.63 o
  -4   9  11    13230.99    12490.10    234.88 o
  -3   9  11    11334.01    12326.73    158.96 o
  -2   9  11     5836.95     6127.21    110.15 o
  -1   9  11     6529.39     6589.94    115.98 o
   0   9  11      468.41      578.87     36.78 o
   1   9  11    13180.11    12480.26    228.88 o
   2   9  11      405.09      520.75     33.52 o
   3   9  11    13333.51    12882.22    196.77 o
   4   9  11      268.64      305.04     48.68 o
   5   9  11     3905.51     3542.72    112.09 o
   6   9  11      878.64      916.01    112.42 o
   7   9  11      679.00      686.32    109.47 o
   8   9  11     1185.93     1492.64    152.63 o
 -13  10  11      299.62      130.32     99.37 o
 -12  10  11      208.46       80.42     61.33 o
 -11  10  11      885.84      776.94     76.43 o
 -10  10  11      575.44      576.56     47.27 o
  -9  10  11     3644.08     3660.16    162.33 o
  -8  10  11      438.76      394.91     26.64 o
  -7  10  11     3660.49     3961.43     71.04 o
  -6  10  11      295.06      282.50     26.06 o
  -5  10  11     7959.12     8026.64    110.97 o
  -4  10  11      486.66      413.48     40.17 o
  -3  10  11     4648.10     4828.49     95.01 o
  -2  10  11     7455.35     7277.08    124.76 o
  -1  10  11     2928.49     3322.88    116.34 o
   0  10  11     7470.57     7403.80    127.14 o
   1  10  11      173.11      112.87     30.09 o
   2  10  11     4455.87     4166.48     78.65 o
   3  10  11      396.26      415.53     38.19 o
   4  10  11     4479.07     4378.14    157.26 o
   5  10  11     1387.25     1440.64    133.05 o
   6  10  11      958.39      781.90    110.74 o
   7  10  11      372.48      401.90    103.58 o
 -13  11  11       34.93        0.00     86.95 o
 -12  11  11        1.50        8.28     60.76 o
 -11  11  11        6.23        0.00     54.25 o
 -10  11  11      137.09       72.40     58.58 o
  -9  11  11      221.43      138.34     36.08 o
  -8  11  11      182.47      189.15     24.44 o
  -7  11  11      184.34      104.85     28.39 o
  -6  11  11       14.86       43.48     25.86 o
  -5  11  11     2481.07     2337.74     66.79 o
  -4  11  11      786.55      764.61     56.20 o
  -3  11  11      145.13      127.33     36.53 o
  -2  11  11       84.04       86.84     63.68 o
  -1  11  11      314.63      442.06     35.15 o
   0  11  11       46.66       81.11     28.94 o
   1  11  11       43.52      123.78     28.51 o
   2  11  11      186.49      125.08     31.56 o
   3  11  11       88.08        9.31     30.68 o
   4  11  11       20.45        0.00     39.56 o
   5  11  11       81.18      126.53     81.05 o
   6  11  11       25.43       33.26     80.84 o
   7  11  11      257.14      338.74    101.26 o
 -12  12  11      290.67      289.43     72.10 o
 -11  12  11       33.26       31.05     54.93 o
 -10  12  11        3.45       13.92     54.28 o
  -9  12  11     1982.33     2053.29     71.04 o
  -8  12  11      492.37      646.26     36.28 o
  -7  12  11     1143.79     1349.84     55.41 o
  -6  12  11        1.79       17.68     25.83 o
  -5  12  11      398.68      277.69     33.54 o
  -4  12  11     7176.53     7262.64    157.61 o
  -3  12  11     3303.36     3258.81     79.31 o
  -2  12  11      124.35       75.54     34.23 o
  -1  12  11      420.02      357.55     37.73 o
   0  12  11       24.53       38.64     27.60 o
   1  12  11      286.16      333.05     33.65 o
   2  12  11     6138.81     6152.05    130.51 o
   3  12  11      516.27      409.82     60.32 o
   4  12  11       67.28       40.34     40.03 o
   5  12  11       77.87        7.37     74.32 o
   6  12  11      415.79      445.69    103.79 o
   7  12  11      400.38      558.74    112.63 o
 -12  13  11      181.11      171.35     70.07 o
 -11  13  11      557.67      636.86     76.71 o
 -10  13  11     1501.98     1459.66    154.32 o
  -9  13  11       73.42        0.00     51.66 o
  -8  13  11     7670.91     7576.79    241.68 o
  -7  13  11      885.23      843.28     45.16 o
  -6  13  11     4044.92     3760.57     84.81 o
  -5  13  11    11482.03    10962.82    172.06 o
  -4  13  11     6653.80     6727.41    123.00 o
  -3  13  11     2269.67     2243.58     71.85 o
  -2  13  11     4817.86     4590.31     80.20 o
  -1  13  11     1126.88      990.66     61.95 o
   0  13  11      314.40      292.80     32.74 o
   1  13  11    13753.45    13440.30    203.00 o
   2  13  11     1270.45     1528.77     62.97 o
   3  13  11     3504.12     3672.73    107.77 o
   4  13  11      426.05      510.95     94.11 o
   5  13  11     1862.43     1921.06    151.58 o
   6  13  11     1041.34     1262.32    134.32 o
 -12  14  11      853.35     1028.01    134.32 o
 -11  14  11      429.90      396.21     72.70 o
 -10  14  11      486.40      511.34    109.68 o
  -9  14  11     4286.28     4104.87    142.78 o
  -8  14  11     1239.16     1316.82     63.09 o
  -7  14  11     7840.55     8557.77    155.21 o
  -6  14  11      108.54      134.29     32.52 o
  -5  14  11     5247.11     5150.12    111.65 o
  -4  14  11     2737.73     2723.05     94.64 o
  -3  14  11    12999.30    12994.79    199.02 o
  -2  14  11     2353.79     2373.40     62.85 o
  -1  14  11      342.46      481.39     29.99 o
   0  14  11     7239.21     7397.22    239.48 o
   1  14  11      685.27      757.55     46.18 o
   2  14  11    11829.07    11954.96    231.32 o
   3  14  11       29.87       67.72     69.16 o
   4  14  11     2852.42     3037.49    175.37 o
   5  14  11      891.31     1050.53    123.79 o
   6  14  11     1947.13     2215.17    172.00 o
 -11  15  11      439.28      352.92     76.74 o
 -10  15  11     1306.21     1097.76     87.34 o
  -9  15  11      532.67      469.82     66.47 o
  -8  15  11     2985.18     2979.50    123.12 o
  -7  15  11      168.77       78.89     44.84 o
  -6  15  11     4532.53     4900.49    101.63 o
  -5  15  11      198.97       97.14     58.38 o
  -4  15  11     1149.07     1160.99    105.37 o
  -3  15  11      651.96      741.83     56.46 o
  -2  15  11     3523.62     3733.79     81.38 o
  -1  15  11     5329.27     5394.62    103.95 o
   0  15  11      710.51      858.42     60.68 o
   1  15  11     3779.46     3595.86     93.08 o
   2  15  11      177.99      203.78     42.92 o
   3  15  11     4741.45     4238.13    202.74 o
   4  15  11      617.23      592.00    104.42 o
   5  15  11     2280.92     2536.23    177.90 o
 -11  16  11      161.47      122.53     67.71 o
 -10  16  11       98.88       63.20     63.55 o
  -9  16  11      469.68      480.43     70.71 o
  -8  16  11      530.10      481.26     76.11 o
  -7  16  11     1232.43     1569.56    123.58 o
  -6  16  11      191.40       87.49     66.11 o
  -5  16  11       86.42      239.23     46.71 o
  -4  16  11      100.98       48.56     65.16 o
  -3  16  11     2116.29     1182.11     89.26 o
  -2  16  11     1183.08     1287.28     52.61 o
  -1  16  11       33.07       75.10     32.89 o
   0  16  11      604.12      754.91     68.77 o
   1  16  11      213.18      223.16     47.70 o
   2  16  11     2046.97     2101.89    114.32 o
   3  16  11       19.66        0.00     76.21 o
   4  16  11      754.14      855.16    117.26 o
   5  16  11      102.46      200.63     96.42 o
 -10  17  11       94.79      153.33     69.17 o
  -9  17  11       39.07       30.93     58.79 o
  -8  17  11       22.13       73.70     57.16 o
  -7  17  11      115.91      133.69     81.90 o
  -6  17  11      753.55      796.76     64.54 o
  -5  17  11      356.67      360.17    130.74 o
  -4  17  11        4.76        0.00     92.63 o
  -3  17  11      273.45      155.58     67.37 o
  -2  17  11        9.02        3.59     23.84 o
  -1  17  11      575.56      618.83     46.72 o
   0  17  11      826.00      767.94     53.51 o
   1  17  11      676.59      647.56     57.43 o
   2  17  11       44.93        0.00     69.05 o
   3  17  11      184.15      383.16     97.05 o
   4  17  11        7.67      115.58     89.90 o
   5  17  11       47.01       83.16     91.79 o
 -10  18  11      292.69      283.90     76.43 o
  -9  18  11      431.51      391.78     69.31 o
  -8  18  11        3.62       66.98     56.05 o
  -7  18  11      888.06     1008.64    114.11 o
  -6  18  11       36.58        0.00     50.32 o
  -5  18  11     3368.28     3243.94    134.84 o
  -4  18  11       21.85        8.69     44.53 o
  -3  18  11      755.45      711.16     92.63 o
  -2  18  11     1593.88     1657.03     74.40 o
  -1  18  11     1746.78     1734.03     82.49 o
   0  18  11      901.57      816.13     49.84 o
   1  18  11      457.45      517.26     44.61 o
   2  18  11      837.58      927.80    112.84 o
   3  18  11       37.87      169.69     92.84 o
   4  18  11     1290.42     1305.27    138.53 o
  -9  19  11      172.82      170.93     69.70 o
  -8  19  11     1876.48     2209.46    121.82 o
  -7  19  11       15.46        0.00     76.84 o
  -6  19  11     3369.60     3759.81    187.16 o
  -5  19  11      362.43      380.91     53.96 o
  -4  19  11     2948.32     3175.97    112.81 o
  -3  19  11       75.80      101.57     51.68 o
  -2  19  11     4606.78     2805.70    135.79 o
  -1  19  11     3747.10     4020.37    122.62 o
   0  19  11       45.54       13.81     43.73 o
   1  19  11     2113.05     2217.70    154.53 o
   2  19  11      138.91      109.26     86.74 o
   3  19  11     3254.79     3881.08    208.84 o
   4  19  11       67.82      152.42     96.21 o
  -9  20  11     1018.90     1141.09    138.00 o
  -8  20  11       43.58        0.00     65.05 o
  -7  20  11     2509.30     2928.23    183.37 o
  -6  20  11      185.84      319.37     87.79 o
  -5  20  11     1699.09     1803.23     90.15 o
  -4  20  11      258.87      252.06     84.84 o
  -3  20  11     3980.81     4130.67    128.98 o
  -2  20  11     1780.41     1990.59     93.68 o
  -1  20  11      375.97      428.92     56.64 o
   0  20  11     1632.61     1623.75     85.53 o
   1  20  11      326.45      399.79     96.21 o
   2  20  11     3213.80     3372.86    192.00 o
   3  20  11        0.12       15.58     87.58 o
  -8  21  11      718.45      622.84     88.72 o
  -7  21  11       18.04        3.37     83.58 o
  -6  21  11     1617.33     1960.01    149.90 o
  -5  21  11      206.44      199.16     83.79 o
  -4  21  11     1168.58     1417.58     90.92 o
  -3  21  11      393.94      344.78     58.37 o
  -2  21  11     1148.50     1245.79     80.75 o
  -1  21  11     1516.23     1422.80     83.24 o
   0  21  11      176.70      180.21     81.26 o
   1  21  11     1289.86     1300.43    128.21 o
   2  21  11       28.04       38.11     86.11 o
   3  21  11      879.37      899.37    124.84 o
  -8  22  11        1.36        0.00     89.68 o
  -7  22  11       87.88      109.47     94.32 o
  -6  22  11       79.57      151.16     94.11 o
  -5  22  11      670.47      783.37    108.21 o
  -4  22  11       13.12        0.00     58.63 o
  -3  22  11       12.81       22.07     52.97 o
  -2  22  11      333.59      250.12     57.07 o
  -1  22  11       23.12        0.00     46.86 o
   0  22  11      117.67      106.32     81.90 o
   1  22  11      118.48      190.32     88.63 o
   2  22  11       70.38       53.90     88.84 o
  -7  23  11        2.16        0.00     94.32 o
  -6  23  11        1.71        0.00     84.63 o
  -5  23  11       24.35        0.00     74.74 o
  -4  23  11       65.62      107.16     85.05 o
  -3  23  11        1.49        0.00     44.95 o
  -2  23  11      274.06      121.73     49.25 o
  -1  23  11      153.54      212.00     90.53 o
   0  23  11      123.92      221.05     89.26 o
   1  23  11      195.58      233.05     93.90 o
   2  23  11       42.70        0.00     83.16 o
  -6  24  11      209.80       45.68     87.16 o
  -5  24  11      387.55      384.21     97.05 o
  -4  24  11       35.89       45.90     81.47 o
  -3  24  11      709.71      845.06    105.05 o
  -2  24  11      767.97      973.48    108.63 o
  -1  24  11       69.58       39.37     77.47 o
   0  24  11      784.33      838.74    121.90 o
   1  24  11       27.46       27.16     86.53 o
  -6  25  11     1061.02     1158.74    137.90 o
  -5  25  11       80.72        0.00     80.00 o
  -4  25  11      702.67      650.32    102.53 o
  -3  25  11      396.85       92.63     50.11 o
  -2  25  11      621.56      207.58     68.00 o
  -1  25  11     1436.09     1605.48    143.58 o
   0  25  11      145.62      143.58     90.74 o
  -5  26  11      457.81      368.42    100.21 o
  -4  26  11      246.41      210.32     95.79 o
  -1  26  11      183.54      239.58     97.47 o
 -13   0  12       70.66        0.00     68.21 o
 -12   0  12     1376.00     1533.27    119.79 o
 -11   0  12     4104.90     4783.40    187.79 o
 -10   0  12     2674.28     2338.12    125.47 o
  -9   0  12     1296.88     1141.06     96.00 o
  -8   0  12     1275.25     1337.36     66.10 o
  -7   0  12    28503.96    30110.04    397.94 o
  -6   0  12      643.60      721.57     48.90 o
  -5   0  12    59347.84    61503.43    767.47 o
  -4   0  12     7174.11     8758.52    171.79 o
  -3   0  12     6131.05     6261.64    136.21 o
  -2   0  12    33783.89    34229.95    540.08 o
  -1   0  12    27745.16    26825.06    618.42 o
   0   0  12    28889.80    29412.96    475.17 o
   1   0  12     3021.25     3300.65    137.90 o
   2   0  12     8030.62     7458.78    229.69 o
   3   0  12      510.95      417.48     68.63 o
   4   0  12    12261.11    12490.19    349.27 o
   5   0  12      834.81      934.32     98.32 o
   6   0  12     3055.09     3094.34    164.00 o
   7   0  12     1704.08     1958.75    144.00 o
   8   0  12     1163.53     1055.16    118.53 o
 -14   1  12       50.33        0.00     78.95 o
 -13   1  12      440.11      370.44     58.04 o
 -12   1  12      716.40      891.50     66.98 o
 -11   1  12     2665.68     2869.23    104.83 o
 -10   1  12     2802.53     2755.09     94.95 o
  -9   1  12       10.37        0.00     29.23 o
  -8   1  12     6101.13     6334.49    101.01 o
  -7   1  12      174.84      279.03     24.53 o
  -6   1  12    33840.38    32202.52    297.18 o
  -5   1  12    10554.81    10802.51    126.90 o
  -4   1  12     3433.11     3475.06    105.84 o
  -3   1  12    19990.35    19576.28    232.15 o
  -2   1  12     6588.74     7382.46    108.68 o
  -1   1  12    17725.54    18818.53    297.43 o
   0   1  12     4733.52     4758.63    102.11 o
   1   1  12     9678.68     9294.28    186.59 o
   2   1  12      460.59      375.40     44.21 o
   3   1  12     5364.67     4973.24    129.02 o
   4   1  12      131.06      105.92     68.84 o
   5   1  12     3915.68     3901.40    125.16 o
   6   1  12      639.44      663.75     66.10 o
   7   1  12      708.22      597.02     65.94 o
   8   1  12     1146.24     1251.38    126.53 o
 -14   2  12      234.82       28.63     86.74 o
 -13   2  12       61.20       32.51     48.98 o
 -12   2  12      339.88      427.90     63.79 o
 -11   2  12      330.91      355.84     97.26 o
 -10   2  12      745.86      537.82    109.37 o
  -9   2  12      115.26        0.00     19.18 o
  -8   2  12      206.72      205.61     29.54 o
  -7   2  12    10179.65    10871.55    146.16 o
  -6   2  12        4.42       25.79     16.80 o
  -5   2  12     2230.81     2051.64     44.07 o
  -4   2  12     5399.10     4810.91     80.94 o
  -3   2  12     6806.44     6973.08    103.70 o
  -2   2  12     3157.05     3538.16     67.45 o
  -1   2  12     1735.53     1502.11     47.54 o
   0   2  12     5340.86     5596.42    106.34 o
   1   2  12      316.77      244.31     38.92 o
   2   2  12     4712.88     4991.20    125.73 o
   3   2  12       13.00        0.00     35.34 o
   4   2  12     2405.30     2173.45     91.38 o
   5   2  12      172.33      121.56     49.37 o
   6   2  12      895.80      841.46     69.81 o
   7   2  12      159.40       96.71     54.03 o
   8   2  12      160.90      118.53     90.53 o
 -14   3  12       16.55       37.47     84.21 o
 -13   3  12       49.66        0.00     78.95 o
 -12   3  12        1.04        0.00     45.72 o
 -11   3  12       51.04        1.96     43.83 o
 -10   3  12     1186.19     1102.72     58.67 o
  -9   3  12      326.87      159.56     29.23 o
  -8   3  12        2.06        0.00     15.06 o
  -7   3  12      411.51      603.36     33.44 o
  -6   3  12     2275.12     1991.11     68.77 o
  -5   3  12     1553.60     1588.42     67.12 o
  -4   3  12     2067.84     1940.77     41.05 o
  -3   3  12       74.37       82.59     24.49 o
  -2   3  12     5266.15     5715.06     91.28 o
  -1   3  12     6203.89     6081.92     96.16 o
   0   3  12      194.03      106.00     43.29 o
   1   3  12      475.28      747.11    102.95 o
   2   3  12      109.87      141.52     38.45 o
   3   3  12        5.50        0.00     34.54 o
   4   3  12       24.31        0.00     38.49 o
   5   3  12      867.71      707.50     62.69 o
   6   3  12       61.96       64.83     47.48 o
   7   3  12       10.19        0.00     50.57 o
   8   3  12        3.41        0.00     75.79 o
 -14   4  12      197.88      189.47     92.63 o
 -13   4  12       84.85       41.05     84.63 o
 -12   4  12     1893.82     1904.16    100.63 o
 -11   4  12      596.86      473.43     53.03 o
 -10   4  12      150.50      123.46     37.58 o
  -9   4  12     3016.24     3285.95     58.35 o
  -8   4  12      178.89      117.02     23.99 o
  -7   4  12     6198.83     6742.77    106.17 o
  -6   4  12      291.47      282.74     29.99 o
  -5   4  12    13220.53    13397.27    195.28 o
  -4   4  12    17916.00    19289.79    204.08 o
  -3   4  12    14055.40    13794.03    174.31 o
  -2   4  12     2209.58     2113.00     53.75 o
  -1   4  12     6893.97     6416.36    114.92 o
   0   4  12     9009.20     8503.49    141.40 o
   1   4  12      191.66      260.04     32.50 o
   2   4  12      711.56      579.93     49.42 o
   3   4  12       13.38       14.75     34.19 o
   4   4  12     3319.77     3121.17    107.43 o
   5   4  12     1060.89     1221.39    100.11 o
   6   4  12     1019.38     1016.72     74.21 o
   7   4  12      254.15      124.63     91.58 o
   8   4  12      153.09        0.00     80.42 o
 -14   5  12      342.04      271.79     92.63 o
 -13   5  12     1578.85     1425.69    136.42 o
 -12   5  12      257.09      156.39     51.41 o
 -11   5  12     2615.45     2698.00     93.31 o
 -10   5  12     5512.06     5950.91    122.99 o
  -9   5  12       10.65        0.00     31.27 o
  -8   5  12     9410.85     9216.65    118.06 o
  -7   5  12     2259.69     1928.64     43.07 o
  -6   5  12    20990.35    20599.08    280.38 o
  -5   5  12     7925.39     7631.24    127.25 o
  -4   5  12    23850.04    22532.73    330.98 o
  -3   5  12     6731.50     5955.48     94.08 o
  -2   5  12    30324.12    30671.26    309.75 o
  -1   5  12     6766.59     6551.73     96.67 o
   0   5  12     3775.95     3455.07     82.38 o
   1   5  12    11935.26    11269.55    151.49 o
   2   5  12     2302.98     2138.90     66.33 o
   3   5  12     2558.19     2512.65     91.93 o
   4   5  12      235.25      302.66     51.46 o
   5   5  12     7185.60     7197.85    172.36 o
   6   5  12     1508.12     1743.71     93.15 o
   7   5  12     1263.44     1198.96    128.42 o
   8   5  12      530.22      432.21    102.53 o
 -14   6  12      754.87      885.90    120.42 o
 -13   6  12      490.56      578.95    100.42 o
 -12   6  12     1768.32     1834.12    149.26 o
 -11   6  12     1414.05     1416.55     68.15 o
 -10   6  12      883.60      834.99     49.24 o
  -9   6  12     5304.47     5646.84     87.72 o
  -8   6  12      816.04      753.06     33.55 o
  -7   6  12    17954.33    18007.35    197.82 o
  -6   6  12      812.97      730.89     48.61 o
  -5   6  12    18141.81    19311.35    266.05 o
  -4   6  12    12024.75    11349.28    172.59 o
  -3   6  12    23442.68    23592.48    274.76 o
  -2   6  12     3772.08     3658.39     81.38 o
  -1   6  12    13089.04    13027.81    164.19 o
   0   6  12    10310.28     9713.59    132.04 o
   1   6  12      666.93      644.64     36.46 o
   2   6  12     8657.84     8164.43    141.89 o
   3   6  12      552.86      694.18     57.59 o
   4   6  12    11048.47    10734.26    221.08 o
   5   6  12      650.85      644.57     62.97 o
   6   6  12     2291.40     2523.68    113.68 o
   7   6  12      877.19      563.79    108.21 o
   8   6  12      342.14      371.58    110.53 o
 -14   7  12       37.26       50.11     92.63 o
 -13   7  12      391.24      356.63     94.11 o
 -12   7  12      970.12     1002.49     85.57 o
 -11   7  12     2133.59     2163.45     80.34 o
 -10   7  12     1327.49     1452.05     55.66 o
  -9   7  12     1916.22     1596.85     58.04 o
  -8   7  12     8257.90     8324.11    126.67 o
  -7   7  12       15.40        5.46     20.47 o
  -6   7  12    13249.83    12314.26    228.63 o
  -5   7  12      191.73      271.41     32.25 o
  -4   7  12     7256.17     7515.81    127.86 o
  -3   7  12     2170.22     1986.35     53.26 o
  -2   7  12     5140.13     5152.75     99.22 o
  -1   7  12     2441.56     2293.14     54.95 o
   0   7  12     2751.97     2415.77     55.21 o
   1   7  12     9399.53     9185.14    130.19 o
   2   7  12      754.36      774.71     44.52 o
   3   7  12     6665.89     6260.37    150.98 o
   4   7  12       23.38       31.82     46.20 o
   5   7  12     3852.60     3992.30    122.67 o
   6   7  12       87.24      155.16     87.79 o
   7   7  12      315.48      130.53     97.47 o
   8   7  12      570.21      491.58    121.47 o
 -14   8  12       86.16       92.84     92.84 o
 -13   8  12      228.80      230.11     96.00 o
 -12   8  12       90.73       39.35     58.24 o
 -11   8  12       40.85       45.94     40.74 o
 -10   8  12      875.34      775.46     63.89 o
  -9   8  12      716.68      670.87     33.35 o
  -8   8  12      275.03      394.62     27.91 o
  -7   8  12     2297.47     2406.33     52.74 o
  -6   8  12      149.74       75.23     19.94 o
  -5   8  12       78.12      106.39     27.38 o
  -4   8  12       75.25       89.95     26.52 o
  -3   8  12     3392.37     3383.20     79.75 o
  -2   8  12       13.58        0.00     26.56 o
  -1   8  12     1072.99     1122.64     48.58 o
   0   8  12      240.54      230.79     23.41 o
   1   8  12     2214.67     2145.23     57.09 o
   2   8  12     1944.41     2142.19     59.66 o
   3   8  12      323.27      300.02     49.11 o
   4   8  12      242.83      281.47     51.21 o
   5   8  12       56.50       51.70     45.16 o
   6   8  12      209.81      217.48     85.47 o
   7   8  12       18.26        0.00     86.32 o
 -14   9  12       14.35        0.00     94.53 o
 -13   9  12        8.07       30.11     83.79 o
 -12   9  12       22.75        0.00     55.61 o
 -11   9  12      220.19      224.83     65.46 o
 -10   9  12      524.29      571.87     50.10 o
  -9   9  12       51.67        2.11     24.01 o
  -8   9  12      447.68      448.25     28.38 o
  -7   9  12      713.43      477.10     30.70 o
  -6   9  12     8842.01     9085.78    124.59 o
  -5   9  12        0.84        1.63     12.49 o
  -4   9  12       52.68        3.57     24.50 o
  -3   9  12       42.23        4.01     31.83 o
  -2   9  12     4181.11     4098.67    107.75 o
  -1   9  12     3044.33     2883.71     74.32 o
   0   9  12     2649.93     2777.53     73.93 o
   1   9  12       82.31      104.42     24.53 o
   2   9  12     2360.08     2034.26     58.39 o
   3   9  12     3115.15     2863.83     96.78 o
   4   9  12       29.45        0.00     41.89 o
   5   9  12      659.24      634.06     60.95 o
   6   9  12       85.79      150.32     92.84 o
   7   9  12       21.54        0.00     83.16 o
 -13  10  12      101.53       23.54     74.63 o
 -12  10  12       97.79       34.82     60.67 o
 -11  10  12     1761.89     1765.61    106.93 o
 -10  10  12     1017.44      925.66     56.13 o
  -9  10  12     1212.90     1374.49     60.00 o
  -8  10  12      571.31      596.02     30.65 o
  -7  10  12     3103.49     2666.20     68.07 o
  -6  10  12      235.43      209.99     24.45 o
  -5  10  12    12111.49    12098.52    539.67 o
  -4  10  12     1302.82      942.47     47.81 o
  -3  10  12      584.70      700.17     48.23 o
  -2  10  12     2344.14     2349.82    105.79 o
  -1  10  12     8679.06     8581.31    176.60 o
   0  10  12     3471.46     3656.95     86.40 o
   1  10  12      864.26      799.07     44.89 o
   2  10  12     2377.39     2034.53     59.14 o
   3  10  12      120.60      150.18    116.95 o
   4  10  12     3459.15     3192.48    104.15 o
   5  10  12       71.74       87.79     83.16 o
   6  10  12      542.16      601.90    110.32 o
   7  10  12      965.40      983.80    128.21 o
 -13  11  12      908.30     1338.11    144.42 o
 -12  11  12      384.28      391.97     72.36 o
 -11  11  12      495.62      630.31     72.58 o
 -10  11  12     3487.25     3651.85    177.47 o
  -9  11  12      917.55      892.24     47.34 o
  -8  11  12     8096.90     8216.59    110.89 o
  -7  11  12      303.29      206.54     26.32 o
  -6  11  12     4177.11     4277.49     74.82 o
  -5  11  12      879.40      681.09     42.66 o
  -4  11  12     5534.17     6289.98    196.76 o
  -3  11  12     1825.82     1556.22    121.16 o
  -2  11  12    12980.87    13810.98    253.42 o
  -1  11  12     7023.77     7269.32    178.21 o
   0  11  12     3904.50     3923.87    110.06 o
   1  11  12     9011.11     8416.27    144.63 o
   2  11  12      260.44      257.85     48.15 o
   3  11  12     7231.93     7109.08    163.98 o
   4  11  12      312.63      375.93     74.00 o
   5  11  12     3675.27     3844.02    200.21 o
   6  11  12     1028.43      888.43    127.58 o
 -12  12  12      515.28      499.80     78.15 o
 -11  12  12      817.13      914.30     84.43 o
 -10  12  12      517.52      544.58    100.74 o
  -9  12  12     7314.39     7450.48    313.84 o
  -8  12  12      299.31      318.77     29.56 o
  -7  12  12     6519.08     7124.40    107.54 o
  -6  12  12      578.23      617.06     39.80 o
  -5  12  12     3543.93     3488.05    145.93 o
  -4  12  12     3233.95     2755.82     93.09 o
  -3  12  12     5780.39     5992.01    115.06 o
  -2  12  12     3912.15     4077.70    112.47 o
  -1  12  12     1616.03     1369.21     69.48 o
   0  12  12     6242.03     6592.14    151.68 o
   1  12  12     2035.52     1922.56     67.87 o
   2  12  12     7848.84     7390.15    135.52 o
   3  12  12      405.42      402.43     71.90 o
   4  12  12     2925.20     2955.18    173.26 o
   5  12  12      455.83      493.48    101.26 o
   6  12  12     1732.75     1740.43    160.63 o
 -12  13  12      144.04       77.83     67.38 o
 -11  13  12      244.49      164.37     65.65 o
 -10  13  12      654.15      619.72     75.79 o
  -9  13  12      952.40     1031.12     84.70 o
  -8  13  12     3561.19     3868.27    213.07 o
  -7  13  12      136.38      111.05     34.03 o
  -6  13  12     1959.92     2032.39     67.61 o
  -5  13  12        2.54        0.00     37.68 o
  -4  13  12     3074.48     3151.60    151.16 o
  -3  13  12     1983.40     1872.56     65.66 o
  -2  13  12     3729.18     3740.65    108.78 o
  -1  13  12     2449.88     2515.54     88.28 o
   0  13  12      879.52      851.21    135.58 o
   1  13  12     1469.59     1514.18     88.21 o
   2  13  12        1.71        5.18     65.79 o
   3  13  12     2913.29     2690.35     94.60 o
   4  13  12      276.41      162.95     83.16 o
   5  13  12      926.66     1088.64    126.74 o
   6  13  12       39.07       82.95     94.95 o
 -12  14  12       38.06        0.00     93.05 o
 -11  14  12      158.93       72.78     64.53 o
 -10  14  12       52.63       63.43     57.74 o
  -9  14  12        8.32        7.02     54.45 o
  -8  14  12        5.26        0.00     38.04 o
  -7  14  12       31.12        0.00     49.74 o
  -6  14  12      189.05      198.86     34.59 o
  -5  14  12      237.43      281.58     46.28 o
  -4  14  12      163.91      201.69     70.32 o
  -3  14  12      506.05      512.48     54.40 o
  -2  14  12      606.83      617.66     42.65 o
  -1  14  12      317.15      323.84     45.22 o
   0  14  12      522.71      644.05     55.39 o
   1  14  12        0.53       22.81     42.91 o
   2  14  12      170.34      248.52     99.26 o
   3  14  12      195.21       99.18     42.06 o
   4  14  12       26.45       50.11     81.26 o
   5  14  12       91.70      121.90     92.42 o
 -11  15  12      154.15      134.32     66.09 o
 -10  15  12      325.78      432.74     77.26 o
  -9  15  12        3.10       10.72     66.63 o
  -8  15  12     1200.73     1347.88     70.78 o
  -7  15  12        0.02        0.00     40.27 o
  -6  15  12     1761.75     1776.95     71.18 o
  -5  15  12       86.31        0.00     51.90 o
  -4  15  12      482.20      472.10     51.64 o
  -3  15  12      528.77      640.61     37.28 o
  -2  15  12      455.56      560.40     39.04 o
  -1  15  12     2763.80     3018.57     83.31 o
   0  15  12     1562.00     1541.91     66.94 o
   1  15  12      982.48      969.05     87.79 o
   2  15  12        2.81        0.00     41.01 o
   3  15  12      977.16      931.58    113.05 o
   4  15  12      114.64      113.47     89.68 o
   5  15  12      640.77      805.69    122.74 o
 -11  16  12     1029.99     1110.26     99.36 o
 -10  16  12     1026.70     1105.77     93.75 o
  -9  16  12     2431.28     2653.43    188.53 o
  -8  16  12       57.03       24.12     53.96 o
  -7  16  12     3894.49     3975.38    120.20 o
  -6  16  12       26.62        0.00     42.02 o
  -5  16  12     3787.62     3910.47    228.00 o
  -4  16  12      509.41      562.03    102.84 o
  -3  16  12      762.61      915.70     43.08 o
  -2  16  12     7263.14     7085.46    173.89 o
  -1  16  12     7450.43     7652.69    204.04 o
   0  16  12     3809.76     4347.87    128.07 o
   1  16  12      469.02      360.78     39.51 o
   2  16  12     2306.62     2341.67     72.13 o
   3  16  12      132.81      175.58     89.26 o
   4  16  12     3209.51     3061.91    181.47 o
 -10  17  12     1377.20     1440.05    104.55 o
  -9  17  12      709.19      691.30     82.06 o
  -8  17  12     3279.00     3546.61    137.84 o
  -7  17  12      128.00       75.58     46.69 o
  -6  17  12     5935.74     6271.96    157.19 o
  -5  17  12        5.57        0.00     76.42 o
  -4  17  12     3024.87     3214.17    151.79 o
  -3  17  12     2161.52     2221.65     65.73 o
  -2  17  12     4511.72     4805.41    171.37 o
  -1  17  12     7540.75     7806.08    214.05 o
   0  17  12     1940.84     1797.96    188.32 o
   1  17  12     2090.09     2164.55     94.34 o
   2  17  12        0.75        0.00     77.68 o
   3  17  12     4908.28     5022.14    231.58 o
   4  17  12      132.60      139.58     95.58 o
 -10  18  12      446.36      413.35     79.36 o
  -9  18  12     1111.10     1226.46     97.59 o
  -8  18  12       66.07        0.00     79.16 o
  -7  18  12     2995.24     3078.76    175.79 o
  -6  18  12       95.43        0.00     43.28 o
  -5  18  12     3180.39     3524.64    117.84 o
  -4  18  12       38.87        0.00     44.11 o
  -3  18  12     4258.88     4335.29    128.69 o
  -2  18  12     1970.67     1762.96    128.21 o
  -1  18  12     1182.07     1080.36     71.88 o
   0  18  12     2125.65     2285.46     96.82 o
   1  18  12      292.34      291.96     65.47 o
   2  18  12     3382.33     3622.76    199.16 o
   3  18  12        8.55        0.00     81.90 o
   4  18  12     1058.00      886.74    125.47 o
  -9  19  12       50.91        4.60     64.36 o
  -8  19  12      221.30      247.16     87.79 o
  -7  19  12      130.67      207.58     86.74 o
  -6  19  12      233.26      240.82     54.68 o
  -5  19  12       12.26        0.00     40.59 o
  -4  19  12      480.38      623.07     63.96 o
  -3  19  12        2.13        0.00     32.98 o
  -2  19  12     1115.67      967.87    315.48 o
  -1  19  12      126.60       82.12     45.66 o
   0  19  12        8.69        8.97     62.53 o
   1  19  12      736.01      808.43    113.05 o
   2  19  12      162.99      275.16     96.42 o
   3  19  12      236.24      320.42     91.58 o
  -9  20  12      192.01      248.63    103.58 o
  -8  20  12        0.71        0.00     82.74 o
  -7  20  12       93.99       15.16     85.47 o
  -6  20  12        0.17        7.16     75.79 o
  -5  20  12      150.57      211.23     53.36 o
  -4  20  12      214.81      245.43     56.74 o
  -3  20  12       36.16        0.16     35.26 o
  -2  20  12       58.34      119.26     49.84 o
  -1  20  12        2.64        0.00     43.34 o
   0  20  12      454.47      476.04     71.47 o
   1  20  12      120.13        0.00     81.68 o
   2  20  12       66.28       68.21     89.05 o
   3  20  12        0.79       10.74     85.68 o
  -8  21  12     1391.74     1626.54    158.11 o
  -7  21  12       83.14        0.00     93.90 o
  -6  21  12      379.32      554.74    102.74 o
  -5  21  12      358.54      445.02     63.26 o
  -4  21  12     1498.76     1476.12    126.11 o
  -3  21  12      612.71      369.36    112.00 o
  -2  21  12     1118.05     1151.40    148.32 o
  -1  21  12      951.96     1028.49     74.01 o
   0  21  12       22.03       36.21     78.53 o
   1  21  12     1517.38     1761.48    160.63 o
   2  21  12      228.91      169.69     97.05 o
  -8  22  12      134.90      193.90    103.16 o
  -7  22  12     1012.48     1022.95    127.37 o
  -6  22  12       24.55        0.00     84.84 o
  -5  22  12     1864.67     2082.96    160.63 o
  -4  22  12      418.80      415.43     63.94 o
  -3  22  12     2079.39     2350.34    105.88 o
  -2  22  12      865.06      848.25     93.05 o
  -1  22  12      579.89      713.72     68.42 o
   0  22  12     2587.18     2755.60    174.53 o
   1  22  12       87.68       57.05     87.58 o
   2  22  12     1050.55     1029.90    132.21 o
  -7  23  12        5.29        0.00     90.32 o
  -6  23  12     1349.61     1432.64    135.37 o
  -5  23  12        1.38        0.00     85.26 o
  -4  23  12     1428.85     1609.48    136.21 o
  -3  23  12      406.95      247.77     92.42 o
  -2  23  12      714.21      832.53     74.17 o
  -1  23  12     1737.22     2130.12    162.32 o
   0  23  12      320.18      302.32     94.74 o
   1  23  12      748.95      919.37    124.42 o
  -6  24  12       35.37        0.00     92.21 o
  -5  24  12      621.44      568.00    102.11 o
  -4  24  12       93.33       22.53     81.47 o
  -3  24  12      299.48      216.16    191.90 o
  -2  24  12      206.46      137.90     88.21 o
  -1  24  12      328.54      408.42     97.47 o
   0  24  12      508.22      592.64    106.53 o
  -6  25  12       15.22       35.79     98.32 o
  -5  25  12       22.78       45.90     83.37 o
  -4  25  12       27.47        0.00     81.90 o
  -3  25  12        3.21        0.00     63.37 o
  -2  25  12        2.23       34.53     68.21 o
  -1  25  12        0.16        0.00     86.32 o
   0  25  12        0.58        0.00     84.21 o
  -4  26  12        1.06        0.00     85.26 o
 -14   1  13        0.73        0.00     73.90 o
 -13   1  13       97.25       76.35     51.89 o
 -12   1  13      383.54      369.34     57.65 o
 -11   1  13     1190.57     1070.85     70.49 o
 -10   1  13     2415.57     2150.96     87.29 o
  -9   1  13       42.12        6.08     25.51 o
  -8   1  13      424.67      338.13     29.89 o
  -7   1  13      408.08      392.77     29.86 o
  -6   1  13    12063.31    11794.65    138.69 o
  -5   1  13      710.67      791.29     36.27 o
  -4   1  13      685.54      770.53     35.14 o
  -3   1  13     3239.55     3387.09     68.57 o
  -2   1  13     1773.78     1604.95     55.63 o
  -1   1  13    17213.76    16713.86    294.67 o
   0   1  13     5112.35     5244.10    129.34 o
   1   1  13      152.23      191.60     38.75 o
   2   1  13        2.69        0.00     33.24 o
   3   1  13     1812.71     1614.84     79.71 o
   4   1  13       18.13        0.00     49.90 o
   5   1  13     2040.55     1918.38     94.46 o
   6   1  13      103.82      109.76     56.32 o
   7   1  13      423.88      330.64     97.05 o
   8   1  13      549.20      593.27    109.47 o
 -14   2  13      642.90      778.32    109.26 o
 -13   2  13       63.96       14.01     58.21 o
 -12   2  13     1767.42     1814.86     91.30 o
 -11   2  13     3417.98     3319.89    114.30 o
 -10   2  13       37.42       15.76     36.72 o
  -9   2  13     5849.08     5732.52    116.08 o
  -8   2  13      113.78       92.64     31.21 o
  -7   2  13    11524.29    12080.89    160.43 o
  -6   2  13        2.11       27.04     19.86 o
  -5   2  13    39639.16    41882.37    643.17 o
  -4   2  13     1059.93     1213.84     43.85 o
  -3   2  13     6677.14     6777.77    104.44 o
  -2   2  13     4285.91     4415.52    105.52 o
  -1   2  13     9264.04     9786.36    194.84 o
   0   2  13    16154.72    15642.79    281.55 o
   1   2  13     3601.23     3548.85    105.59 o
   2   2  13     1856.44     1825.55    139.69 o
   3   2  13      564.53      547.28     54.18 o
   4   2  13     6573.61     6518.65    162.87 o
   5   2  13      644.28      845.09     69.43 o
   6   2  13     2382.70     2672.19    113.60 o
   7   2  13      742.62      958.93     79.02 o
   8   2  13      833.86      894.11    122.53 o
 -14   3  13      162.75      182.95     91.79 o
 -13   3  13     1959.21     2273.86    102.49 o
 -12   3  13      183.79      199.55     54.13 o
 -11   3  13     1718.84     1533.88     83.51 o
 -10   3  13     8015.58     7735.34    146.20 o
  -9   3  13       85.22      104.29     32.53 o
  -8   3  13     9465.28     9603.32    139.01 o
  -7   3  13      640.81      775.39     38.15 o
  -6   3  13    23143.05    22797.21    267.11 o
  -5   3  13     4225.38     3954.79     70.59 o
  -4   3  13    24338.61    25393.71    292.43 o
  -3   3  13     2328.01     2396.23     56.98 o
  -2   3  13    21634.36    22217.97    304.03 o
  -1   3  13    16899.25    16803.25    295.94 o
   0   3  13     1100.76     1165.14     80.53 o
   1   3  13    14680.12    14016.30    260.46 o
   2   3  13     2162.58     2124.25     97.58 o
   3   3  13     5846.39     5385.12    139.94 o
   4   3  13      879.16      767.96     95.37 o
   5   3  13     6743.57     6342.04    162.66 o
   6   3  13     1037.62     1262.87     84.56 o
   7   3  13     2221.61     2203.17    166.95 o
   8   3  13      680.82      618.32    110.11 o
 -14   4  13      713.88      739.79    114.11 o
 -13   4  13      399.64      448.42     96.21 o
 -12   4  13     1985.60     2083.17     97.91 o
 -11   4  13      643.14      541.99     49.98 o
 -10   4  13      378.46      328.95     42.93 o
  -9   4  13     9737.34    10012.38    220.28 o
  -8   4  13      286.47      303.88     40.07 o
  -7   4  13     9737.02    10168.09    142.48 o
  -6   4  13      708.38      666.77     39.12 o
  -5   4  13    14965.84    14550.17    212.50 o
  -4   4  13     2521.19     2268.46     79.44 o
  -3   4  13    11566.37    10697.03    205.80 o
  -2   4  13     1769.36     1979.02     75.56 o
  -1   4  13      552.85      667.24     48.64 o
   0   4  13    14560.35    14580.63    265.43 o
   1   4  13     3893.85     3553.47    105.73 o
   2   4  13     7677.41     7640.65    170.02 o
   3   4  13      454.78      493.77     54.39 o
   4   4  13     2473.81     1977.02     91.52 o
   5   4  13      476.35      469.61     61.10 o
   6   4  13     2826.86     2705.30    114.85 o
   7   4  13      633.33      775.16    118.32 o
   8   4  13      241.45      289.90     96.42 o
 -14   5  13        0.09        7.37     81.05 o
 -13   5  13      329.40      420.00     96.42 o
 -12   5  13      115.69       13.35     60.84 o
 -11   5  13      226.20      101.73     71.40 o
 -10   5  13      125.65      117.62     38.43 o
  -9   5  13     1706.90     1519.20     56.44 o
  -8   5  13     3827.71     3659.88     67.56 o
  -7   5  13     1591.36     1465.74     61.70 o
  -6   5  13      348.84      401.09     33.57 o
  -5   5  13      135.06       64.46     27.29 o
  -4   5  13     2427.01     2114.42     63.60 o
  -3   5  13      779.36      578.53     45.53 o
  -2   5  13      812.94      718.47     48.80 o
  -1   5  13     2644.77     2681.12     87.08 o
   0   5  13     5200.77     4391.21     90.27 o
   1   5  13     1881.44     1753.20     61.42 o
   2   5  13      747.41      912.91     50.84 o
   3   5  13      626.42      529.15     56.02 o
   4   5  13      186.08      134.32     48.87 o
   5   5  13      745.51      878.75     70.89 o
   6   5  13        3.42        0.00     50.74 o
   7   5  13       57.84        0.00     88.00 o
 -14   6  13       18.60        0.00     82.53 o
 -13   6  13        6.76        0.00     74.74 o
 -12   6  13      244.53      179.38     65.01 o
 -11   6  13      363.94      278.10     56.96 o
 -10   6  13      365.56      269.91     48.38 o
  -9   6  13      348.68      300.75     33.57 o
  -8   6  13     1476.13     1556.30     47.24 o
  -7   6  13      695.88      786.02     39.86 o
  -6   6  13       16.82        6.25     26.00 o
  -5   6  13     2333.72     2323.26     68.19 o
  -4   6  13      696.71      735.67     41.18 o
  -3   6  13     1180.30     1169.69     62.35 o
  -2   6  13      830.90      752.43     50.07 o
  -1   6  13       92.04       68.65     25.11 o
   0   6  13      253.55      156.90     26.20 o
   1   6  13     2270.03     2191.50     66.39 o
   2   6  13       24.77        0.00     27.54 o
   3   6  13     3043.12     3162.55    108.21 o
   4   6  13      404.04      460.27     58.51 o
   5   6  13      393.33      380.77     57.07 o
   6   6  13       26.86        0.00     75.16 o
   7   6  13        0.60        0.00     82.32 o
 -14   7  13       42.19       30.11     93.68 o
 -13   7  13      160.88      163.58     92.63 o
 -12   7  13      754.37      721.81     78.40 o
 -11   7  13     1465.25     1489.78     93.26 o
 -10   7  13     3008.37     3259.34     76.55 o
  -9   7  13       13.16        0.00     23.04 o
  -8   7  13     1004.06     1097.71     41.03 o
  -7   7  13      461.19      390.44     26.88 o
  -6   7  13    13577.33    13550.44    248.53 o
  -5   7  13      646.34      605.44     39.54 o
  -4   7  13    12512.70    12467.06    232.97 o
  -3   7  13     4467.20     4679.18    118.42 o
  -2   7  13     5050.40     4343.84    150.74 o
  -1   7  13     5974.86     5581.84    100.17 o
   0   7  13      204.59      226.50     37.42 o
   1   7  13     5684.49     5754.18    111.12 o
   2   7  13       33.34       12.38     30.37 o
   3   7  13     4780.38     4958.15    135.84 o
   4   7  13       13.97      110.27     49.19 o
   5   7  13     1022.11     1138.82     83.79 o
   6   7  13      619.11      587.79    110.53 o
   7   7  13      552.94      497.69    114.53 o
 -14   8  13      874.41      971.16    125.05 o
 -13   8  13      110.98        0.00     82.95 o
 -12   8  13      661.93      644.83     77.64 o
 -11   8  13     3184.23     3164.46     93.18 o
 -10   8  13     4404.63     4760.45     96.72 o
  -9   8  13     1014.81      867.21     38.03 o
  -8   8  13      118.90      175.93     24.44 o
  -7   8  13    14299.49    14032.72    178.91 o
  -6   8  13        4.93        0.00     14.83 o
  -5   8  13    27102.04    27281.29    364.30 o
  -4   8  13      656.77      561.23     47.85 o
  -3   8  13    11363.12    10622.20    206.38 o
  -2   8  13     7004.06     6304.98    143.38 o
  -1   8  13     5996.73     5760.48    137.15 o
   0   8  13    11191.76    11159.26    173.41 o
   1   8  13      799.29      763.27     43.11 o
   2   8  13    11469.69    11279.74    183.22 o
   3   8  13       79.40      129.86     47.76 o
   4   8  13     8124.58     7933.23    184.55 o
   5   8  13       58.01       72.92     48.11 o
   6   8  13     1290.07     1287.38    130.11 o
   7   8  13     1312.09     1728.22    169.05 o
 -13   9  13      860.02      874.08     88.82 o
 -12   9  13     1293.84     1377.70     98.81 o
 -11   9  13     1932.24     2047.26    112.02 o
 -10   9  13     2184.41     2241.57     66.82 o
  -9   9  13     2573.09     2624.90     60.15 o
  -8   9  13     9717.37     9346.46    121.41 o
  -7   9  13     1449.44     1021.79     66.49 o
  -6   9  13    11371.57    11947.87    162.09 o
  -5   9  13      186.75      264.15     68.21 o
  -4   9  13    13305.08    12730.44    239.14 o
  -3   9  13     5865.63     5515.48    193.58 o
  -2   9  13     4416.82     4368.48    116.42 o
  -1   9  13    13235.64    12189.41    232.94 o
   0   9  13     6682.84     6105.62    145.32 o
   1   9  13     6074.90     6017.55    116.00 o
   2   9  13        2.91       43.24     32.00 o
   3   9  13    10338.76    10093.54    432.63 o
   4   9  13      138.39      216.34     50.64 o
   5   9  13     2776.37     2810.33    175.16 o
   6   9  13      613.48      649.69    117.05 o
 -13  10  13      181.10      147.43     70.06 o
 -12  10  13      307.98      382.99     70.69 o
 -11  10  13      284.12      264.63     63.02 o
 -10  10  13     2095.46     2065.40     94.11 o
  -9  10  13     3092.48     3166.20     79.76 o
  -8  10  13      826.37      845.02     43.26 o
  -7  10  13      769.43      776.85     36.47 o
  -6  10  13      196.78      176.71     21.99 o
  -5  10  13     2862.75     2366.40    174.01 o
  -4  10  13      107.43       69.15     36.45 o
  -3  10  13     5022.58     4866.97    123.51 o
  -2  10  13     5400.65     4438.55    124.21 o
  -1  10  13     3641.34     3375.46    102.99 o
   0  10  13     1531.84     1545.27     72.92 o
   1  10  13     5922.97     6135.34    162.32 o
   2  10  13     3639.17     3690.52     92.51 o
   3  10  13      308.28      368.22     86.00 o
   4  10  13     1292.53     1306.84     74.74 o
   5  10  13        1.56        0.00     75.58 o
   6  10  13      872.13      698.74    118.32 o
 -13  11  13       40.73        0.00     98.32 o
 -12  11  13       55.58       21.43     62.73 o
 -11  11  13       24.82        0.00     53.73 o
 -10  11  13       10.12       22.32     57.51 o
  -9  11  13      131.84        0.00     38.69 o
  -8  11  13      694.63      628.84     33.99 o
  -7  11  13       22.79       70.84     24.61 o
  -6  11  13     1530.00     1538.12     43.58 o
  -5  11  13       58.69       15.42     19.37 o
  -4  11  13        3.19        0.00     34.94 o
  -3  11  13      441.97      227.65     56.32 o
  -2  11  13     1150.19     1415.23     71.72 o
  -1  11  13      507.16      332.86     44.16 o
   0  11  13      837.86      926.69     61.30 o
   1  11  13      224.67      221.37     47.44 o
   2  11  13       75.06        0.00     56.63 o
   3  11  13      521.04      577.02     57.60 o
   4  11  13        3.81        0.00     75.16 o
   5  11  13       63.74      110.32     85.26 o
   6  11  13        0.09        0.00     85.47 o
 -12  12  13      189.85      143.03     67.39 o
 -11  12  13       22.53       49.18     58.23 o
 -10  12  13        3.74        0.00     53.81 o
  -9  12  13     1021.29     1095.47     71.04 o
  -8  12  13      531.21      552.49     40.00 o
  -7  12  13     1731.80     1844.31     53.23 o
  -6  12  13      292.04      238.95     40.24 o
  -5  12  13     1819.35     1283.59     85.26 o
  -4  12  13     1110.88     1194.78     60.62 o
  -3  12  13     2158.76     2150.32     89.37 o
  -2  12  13      406.37      388.64     48.23 o
  -1  12  13       24.63       76.21     35.70 o
   0  12  13     5101.49     5311.69    135.40 o
   1  12  13      292.85      264.33     50.63 o
   2  12  13     1305.37     1181.64     76.25 o
   3  12  13        1.14        0.00     37.56 o
   4  12  13      196.85      264.00     88.21 o
   5  12  13      561.50      426.95     95.79 o
 -12  13  13      189.42      237.27     72.64 o
 -11  13  13      514.28      342.36     71.09 o
 -10  13  13      600.70      494.09     71.01 o
  -9  13  13     1118.35     1252.24     66.04 o
  -8  13  13     9492.83    10088.76    283.56 o
  -7  13  13       63.04        0.00     31.63 o
  -6  13  13      626.99      605.16     37.17 o
  -5  13  13      687.03      528.17     53.52 o
  -4  13  13    16424.38    16842.60    307.77 o
  -3  13  13     3980.29     4303.65    125.98 o
  -2  13  13      806.25      506.93     51.34 o
  -1  13  13      933.66      833.50     57.69 o
   0  13  13     2231.18     2144.08     88.82 o
   1  13  13    14874.31    14869.44    280.98 o
   2  13  13      164.10      244.64     70.53 o
   3  13  13     1076.05     1090.11     71.03 o
   4  13  13       83.68       78.53     82.95 o
   5  13  13     1988.73     1902.12    165.47 o
 -12  14  13      678.20      528.00    114.53 o
 -11  14  13      203.97      145.09     67.69 o
 -10  14  13      600.48      427.44     71.40 o
  -9  14  13     2725.63     2977.54    128.15 o
  -8  14  13      895.59     1046.83     69.20 o
  -7  14  13     5366.16     5009.49    115.67 o
  -6  14  13       31.41        0.00     37.28 o
  -5  14  13     3993.61     3973.83    160.74 o
  -4  14  13      972.78      976.88     66.98 o
  -3  14  13     8563.47     8781.31    154.29 o
  -2  14  13     3271.62     3202.84     84.95 o
  -1  14  13     2022.09     1855.92     83.30 o
   0  14  13     4989.18     4471.81    126.25 o
   1  14  13     1594.40     1831.95     87.53 o
   2  14  13     7678.46     7687.84    280.00 o
   3  14  13       82.04        0.00     76.00 o
   4  14  13     2338.82     2295.17    160.63 o
   5  14  13      173.65      187.58     90.53 o
 -11  15  13      544.42      361.45     97.26 o
 -10  15  13      663.91      591.47     80.23 o
  -9  15  13     1381.02     1300.70    175.16 o
  -8  15  13     3140.30     3334.91    129.16 o
  -7  15  13      126.80        7.73     46.38 o
  -6  15  13     1144.81     1107.59     71.58 o
  -5  15  13       55.14       21.63    112.11 o
  -4  15  13     6267.56     4528.87    174.95 o
  -3  15  13     3794.26     3905.31    119.98 o
  -2  15  13     1300.30     1290.62     70.99 o
  -1  15  13     2397.20     2169.67     74.51 o
   0  15  13     3011.05     2764.64    101.11 o
   1  15  13     4031.46     4129.36    269.26 o
   2  15  13        6.31       32.89     44.13 o
   3  15  13     1888.56     2126.54    161.05 o
   4  15  13        8.95        0.00     83.37 o
 -11  16  13       54.06        0.00     65.77 o
 -10  16  13       37.17       53.67     64.68 o
  -9  16  13      279.97      391.98     68.32 o
  -8  16  13       94.12      200.84     88.84 o
  -7  16  13      414.17      371.87     56.21 o
  -6  16  13       17.78        0.00     97.58 o
  -5  16  13      433.60      364.51    118.63 o
  -4  16  13      432.43      313.48     75.58 o
  -3  16  13     1551.72     1425.32    123.26 o
  -2  16  13      701.25      607.51     60.69 o
  -1  16  13      623.31      709.70    144.32 o
   0  16  13     1037.61      976.55     56.08 o
   1  16  13      148.85      148.30     47.23 o
   2  16  13      761.90      837.27    111.79 o
   3  16  13       17.50       25.68     85.90 o
   4  16  13      476.04      353.27    106.74 o
 -10  17  13        5.91       10.61     63.35 o
  -9  17  13      193.67      317.64     72.78 o
  -8  17  13        7.06        0.00     80.42 o
  -7  17  13      537.08      671.98     66.74 o
  -6  17  13      129.23      121.69     76.21 o
  -5  17  13      754.93      732.96    142.11 o
  -4  17  13        0.43        0.00     47.58 o
  -3  17  13      259.03      175.06     52.74 o
  -2  17  13      300.81      226.91    193.79 o
  -1  17  13       29.01       88.11     49.39 o
   0  17  13      963.98     1051.70     74.87 o
   1  17  13       92.54      173.56     51.44 o
   2  17  13      137.61      227.16     92.00 o
   3  17  13        1.21        0.00     85.05 o
 -10  18  13      637.15      607.91     86.70 o
  -9  18  13      383.48      437.33     89.47 o
  -8  18  13        1.94       27.79     85.05 o
  -7  18  13     1399.99     1788.22    148.00 o
  -6  18  13       28.65        0.00     46.38 o
  -5  18  13     1844.96     2090.48     96.15 o
  -4  18  13       52.64      100.78     48.49 o
  -3  18  13      439.49      544.29     76.32 o
  -1  18  13      421.67      378.90     55.24 o
   0  18  13      180.36      176.39     52.35 o
   1  18  13      339.66      424.42     99.16 o
   2  18  13     1224.40     1392.01    133.26 o
   3  18  13       48.17        0.00     87.58 o
  -9  19  13      381.16      345.72     77.28 o
  -8  19  13     1751.10     1839.80    158.95 o
  -7  19  13       43.49       37.26     84.00 o
  -6  19  13     2025.53     2361.36    217.58 o
  -5  19  13      111.16      143.85     51.52 o
  -4  19  13     3485.61     4013.82    129.33 o
  -3  19  13     1309.14     1213.64     80.06 o
  -2  19  13      628.56      532.37     83.16 o
  -1  19  13      714.39      634.82     64.04 o
   0  19  13      874.03     1046.82     76.35 o
   1  19  13     2844.12     3088.44    185.47 o
   2  19  13       51.22      146.11     90.53 o
  -9  20  13      792.96      807.16    125.26 o
  -8  20  13       85.37       34.74     94.11 o
  -7  20  13     2341.24     2769.70    176.84 o
  -6  20  13       73.54       61.05     80.21 o
  -5  20  13     2867.35     3431.53    186.63 o
  -4  20  13      358.11      383.45     62.05 o
  -3  20  13     2699.72     2838.41    113.08 o
  -2  20  13     1419.92     1617.56     92.78 o
  -1  20  13      461.71      422.93     60.93 o
   0  20  13     1767.32     1938.96    152.63 o
   1  20  13      354.31      363.16     97.47 o
   2  20  13     1268.20     1375.59    140.63 o
  -8  21  13      408.55       97.47     98.53 o
  -7  21  13       36.37       66.32     91.16 o
  -6  21  13     2339.79     3030.34    182.32 o
  -5  21  13       17.40        0.00     52.02 o
  -4  21  13     1216.94     1106.27     81.05 o
  -3  21  13      443.49      408.38     58.76 o
  -2  21  13      990.12     1036.43     77.87 o
  -1  21  13     1111.14     1174.68     84.08 o
   0  21  13      334.44      248.63     93.68 o
   1  21  13      478.04      350.95     99.37 o
  -7  22  13      376.42      382.32    107.16 o
  -6  22  13        4.48        0.00     84.42 o
  -5  22  13      522.78      521.69    108.00 o
  -4  22  13        0.90        0.00     60.95 o
  -3  22  13       36.80        0.00     42.84 o
  -2  22  13      267.03      355.25     64.11 o
  -1  22  13      354.39      384.84    101.05 o
   0  22  13      109.49      154.11     88.63 o
   1  22  13       34.58      116.84     91.58 o
  -7  23  13       32.38        0.00     89.26 o
  -6  23  13       34.43       53.26     87.58 o
  -5  23  13       17.19        0.00     84.63 o
  -4  23  13      233.20      315.43     63.74 o
  -3  23  13      132.40       36.87     27.92 o
  -2  23  13        5.10       34.70     55.57 o
  -1  23  13       25.81      103.37     84.00 o
   0  23  13       19.58        0.00     85.05 o
  -6  24  13       43.19        0.00     90.11 o
  -5  24  13      537.72      616.42    110.74 o
  -4  24  13      109.64       70.53     86.11 o
  -3  24  13      543.95      346.86    151.37 o
  -2  24  13      744.23      733.27    106.95 o
  -1  24  13      142.50      103.79     92.21 o
   0  24  13      492.00      459.37    109.90 o
  -5  25  13       54.87       93.47     86.11 o
  -4  25  13      939.24      894.74    118.11 o
  -2  25  13      521.97      715.37    114.32 o
  -1  25  13      852.88      956.64    123.37 o
 -14   0  14      533.42      572.64     99.79 o
 -13   0  14      262.20      135.16     75.37 o
 -12   0  14     1739.87     1438.54    123.79 o
 -11   0  14     4712.66     4228.45    179.79 o
 -10   0  14     1257.60     1252.22    113.47 o
  -9   0  14      506.22      557.87     50.76 o
  -8   0  14     1388.45     1258.54     78.32 o
  -7   0  14    13181.88    12398.97    390.53 o
  -6   0  14     3760.34     3957.82    168.63 o
  -5   0  14    23321.84    25373.21    595.58 o
  -4   0  14     1322.35      895.37     81.26 o
  -3   0  14     1872.86     1872.64    100.21 o
  -2   0  14    16419.22    16313.79    413.69 o
  -1   0  14    23668.13    24150.05    576.64 o
   0   0  14    17315.44    16315.89    417.48 o
   1   0  14      934.11     1393.48    102.95 o
   2   0  14     7317.83     6957.94    233.26 o
   3   0  14      428.56      587.16     92.63 o
   4   0  14     9262.58     9363.64    295.16 o
   5   0  14      227.99      163.37     76.84 o
   6   0  14     1197.97     1029.48    108.21 o
   7   0  14     1598.74     1990.75    158.53 o
 -14   1  14       32.30        0.00     76.63 o
 -13   1  14      575.49      633.14     66.24 o
 -12   1  14     1375.36     1402.99     87.38 o
 -11   1  14     3070.77     2841.14    105.13 o
 -10   1  14     3552.22     3490.19    111.33 o
  -9   1  14      223.14      251.59     31.53 o
  -8   1  14     3470.03     3423.05     74.63 o
  -7   1  14     1523.10     1543.80     49.37 o
  -6   1  14    25260.17    25528.13    299.45 o
  -5   1  14        4.65        0.00     33.02 o
  -4   1  14     4827.42     5179.54    125.19 o
  -3   1  14     2203.66     2086.78     75.98 o
  -2   1  14    24135.79    23544.05    396.28 o
  -1   1  14    34467.33    32197.34    522.59 o
   0   1  14      382.51      455.93     48.86 o
   1   1  14     3343.44     2911.17     97.69 o
   2   1  14       56.04        0.00     38.90 o
   3   1  14    14242.07    14748.87    284.39 o
   4   1  14       11.00       90.30     48.12 o
   5   1  14     1922.76     1760.14    123.58 o
   6   1  14      550.20      623.48     69.20 o
   7   1  14     1628.22     1958.56    111.11 o
 -14   2  14      216.83      219.37     91.79 o
 -13   2  14      108.98      132.21     54.63 o
 -12   2  14      168.29      105.23     50.82 o
 -11   2  14      285.44      213.57     52.67 o
 -10   2  14      233.93      204.49     43.19 o
  -9   2  14      127.09      132.34     29.05 o
  -8   2  14       16.61        0.00     27.82 o
  -7   2  14     1523.22     1343.49     57.64 o
  -6   2  14       21.79      101.76     26.92 o
  -5   2  14     4136.82     4104.38     82.93 o
  -4   2  14       36.55        0.00     30.95 o
  -3   2  14      566.59      626.70     47.41 o
  -2   2  14      372.79      314.76     62.42 o
  -1   2  14     1071.54     1147.27     68.87 o
   0   2  14     5325.30     4618.79    124.14 o
   1   2  14       10.73        0.00     36.06 o
   2   2  14     2783.49     2476.01     95.56 o
   3   2  14      235.78      230.13     52.51 o
   4   2  14      319.43      344.59     54.18 o
   5   2  14       34.90       33.24     48.04 o
   6   2  14      783.51      774.11     73.33 o
   7   2  14      163.39      296.42     98.74 o
 -14   3  14        0.05        0.00     82.11 o
 -13   3  14        1.91        0.00     95.68 o
 -12   3  14       24.13       46.22     95.90 o
 -11   3  14        0.67        0.00     37.24 o
 -10   3  14     1438.51     1572.22     58.34 o
  -9   3  14       86.84       92.92     26.54 o
  -8   3  14       42.99       52.03     33.95 o
  -7   3  14     4965.42     4343.02     95.62 o
  -6   3  14     1666.20     1964.05     57.14 o
  -5   3  14     1622.05     1869.65     63.58 o
  -4   3  14        6.45        0.00     28.30 o
  -3   3  14      862.61      924.75     58.65 o
  -2   3  14     3417.12     3085.88     94.75 o
  -1   3  14     1135.44     1169.33     66.42 o
   0   3  14      688.12      731.06    112.32 o
   1   3  14     1404.54     1031.70     87.05 o
   2   3  14        2.19        0.00     39.08 o
   3   3  14      251.93      316.13     51.25 o
   4   3  14      199.79      328.37     56.29 o
   5   3  14       81.01      111.93     52.70 o
   6   3  14       42.20       44.09     55.42 o
   7   3  14       67.98      184.42     96.63 o
 -14   4  14      222.64      106.32     92.21 o
 -13   4  14       33.40        0.00     75.16 o
 -12   4  14     1855.54     1809.82     93.68 o
 -11   4  14     1181.96     1103.22     61.21 o
 -10   4  14       68.72       50.41     32.10 o
  -9   4  14     3783.82     3405.77    168.15 o
  -8   4  14     9188.29     9605.43    142.43 o
  -7   4  14     5637.03     5638.20    112.81 o
  -6   4  14      184.70       85.08     37.43 o
  -5   4  14     6606.05     6764.57    112.56 o
  -4   4  14     1377.47     1174.64     82.35 o
  -3   4  14    12041.91    11413.26    219.65 o
  -2   4  14      698.45      776.98     51.69 o
  -1   4  14      854.53      791.19     68.42 o
   0   4  14     7856.32     7451.82    166.73 o
   1   4  14       21.02       90.34     40.55 o
   2   4  14     3083.60     3342.49    140.53 o
   3   4  14     1120.29     1163.69     76.52 o
   4   4  14     4501.45     4412.23    134.14 o
   5   4  14     1413.55     1624.05     91.99 o
   6   4  14     1169.69     1250.98     88.67 o
   7   4  14       59.03       53.05     86.74 o
 -14   5  14      243.69      156.84     88.00 o
 -13   5  14     1839.54     1909.49    149.90 o
 -12   5  14      111.99      127.93     45.81 o
 -11   5  14     1826.93     1734.14     75.09 o
 -10   5  14     5736.73     5868.42    106.08 o
  -9   5  14      430.72      395.82     49.22 o
  -8   5  14     5321.83     5136.73    176.57 o
  -7   5  14    11031.52    10614.10    174.69 o
  -6   5  14     7654.61     7125.00    157.25 o
  -5   5  14     4336.99     4576.18    119.68 o
  -4   5  14    16908.43    16567.35    294.37 o
  -3   5  14      434.86      413.47     44.51 o
  -2   5  14    12697.83    12364.00    441.16 o
  -1   5  14     9085.31     9404.83    193.31 o
   0   5  14     1351.74     1443.23     75.17 o
   1   5  14    10454.98    10091.48    166.90 o
   2   5  14     6328.13     6003.79    151.17 o
   3   5  14     6269.51     6314.27    173.58 o
   4   5  14      507.64      633.13    114.74 o
   5   5  14     1625.65     1656.44     94.51 o
   6   5  14      817.33      751.37    116.63 o
   7   5  14     1993.67     2498.12    185.26 o
 -14   6  14      874.91     1047.80    121.05 o
 -13   6  14      509.54      459.37    104.21 o
 -12   6  14     2166.21     2174.01     85.17 o
 -11   6  14     1110.46     1084.11     90.09 o
 -10   6  14     1191.31     1285.95     65.25 o
  -9   6  14     4468.72     4605.74     89.89 o
  -8   6  14     3392.33     3283.60     75.99 o
  -7   6  14     8601.89     7759.28    229.79 o
  -6   6  14      172.59      113.43    106.74 o
  -5   6  14    18329.54    17550.83    357.27 o
  -4   6  14     1484.56     1429.05     68.33 o
  -3   6  14    10385.76    10704.84    210.19 o
  -2   6  14     1625.32     1660.19    115.71 o
  -1   6  14     3160.46     3270.74     74.29 o
   0   6  14     8421.30     8409.39    142.45 o
   1   6  14      520.45      719.81     44.19 o
   2   6  14     6625.61     6421.98    157.53 o
   3   6  14       56.36       33.57     46.54 o
   4   6  14     4828.88     4813.69    140.19 o
   5   6  14      490.10      512.55     65.02 o
   6   6  14     1702.29     1533.90    147.37 o
   7   6  14      483.00      445.48    107.37 o
 -14   7  14        2.29       60.63     86.74 o
 -13   7  14     1100.83     1322.75    129.69 o
 -12   7  14      516.65      544.17     76.49 o
 -11   7  14      822.29      750.87     55.42 o
 -10   7  14      575.31      516.70     48.96 o
  -9   7  14     3862.22     4213.36     85.51 o
  -8   7  14     2743.72     2675.39    103.86 o
  -7   7  14      467.78      444.94     92.95 o
  -6   7  14     4085.31     4357.89    119.77 o
  -5   7  14     1242.32     1475.29    167.90 o
  -4   7  14     9052.52     8877.03    184.29 o
  -3   7  14     1079.51     1235.36     66.09 o
  -2   7  14      374.14      498.02     65.58 o
  -1   7  14     2212.70     2382.21     98.13 o
   0   7  14     2553.47     2631.00     70.81 o
   1   7  14     2954.30     2619.01     75.10 o
   2   7  14       88.57       89.68     50.42 o
   3   7  14     5112.07     4772.65    137.04 o
   4   7  14        3.66        0.00     44.61 o
   5   7  14     1310.19     1198.96     82.43 o
   6   7  14      255.35      350.95     96.84 o
   7   7  14      238.83      252.84    108.00 o
 -14   8  14      146.78      150.11    104.00 o
 -13   8  14      215.33      235.99     72.82 o
 -12   8  14       88.37       91.09     62.03 o
 -11   8  14      143.12      157.97     44.44 o
 -10   8  14      750.55      753.86     54.56 o
  -9   8  14      290.79      248.75     32.25 o
  -8   8  14       92.60       49.23     24.88 o
  -7   8  14       73.90      105.73     33.97 o
  -6   8  14      637.68      719.42     59.05 o
  -5   8  14     2834.81     2752.91     95.57 o
  -4   8  14       51.92        0.00     37.37 o
  -3   8  14       92.16       35.13     34.88 o
  -2   8  14      181.94      195.79     40.37 o
  -1   8  14      536.86      464.97     31.58 o
   0   8  14        5.54        0.00     24.47 o
   1   8  14     1208.12     1098.47     85.51 o
   2   8  14      681.67      515.38    127.58 o
   3   8  14        4.98        0.00     93.79 o
   4   8  14       62.83       57.02     48.51 o
   5   8  14       61.28      119.79     85.47 o
   6   8  14       76.30        0.00     82.53 o
 -13   9  14        1.62        0.00     63.34 o
 -12   9  14       76.06       56.23     62.44 o
 -11   9  14      185.29      173.65     62.75 o
 -10   9  14     1808.02     1989.50     98.40 o
  -9   9  14       24.92       16.55     35.39 o
  -8   9  14       12.91        0.00     25.21 o
  -7   9  14      296.74      305.30     48.13 o
  -6   9  14     6291.40     5940.98    224.53 o
  -5   9  14      374.18      427.51     49.57 o
  -4   9  14     1004.61     1040.56     66.69 o
  -3   9  14        3.34        8.50     34.48 o
  -2   9  14     1423.01     1234.61     69.97 o
  -1   9  14     1764.39     1759.93     81.47 o
   0   9  14       30.30       45.09     26.26 o
   1   9  14      153.92       77.48     31.01 o
   2   9  14        4.77        0.00     43.30 o
   3   9  14     1764.12     1597.72     88.30 o
   4   9  14        2.00        0.00     44.16 o
   5   9  14      349.59      312.84     97.26 o
   6   9  14        4.59        0.00     82.11 o
 -13  10  14       21.03       18.21     65.96 o
 -12  10  14      368.31      435.25     72.51 o
 -11  10  14     1278.95     1387.96    114.11 o
 -10  10  14     1709.10     1882.87     83.19 o
  -9  10  14     3419.27     3444.71     96.19 o
  -8  10  14      544.67      447.21     34.63 o
  -7  10  14     6692.62     6875.37    134.54 o
  -6  10  14      804.67      667.71     58.27 o
  -5  10  14     3713.26     3183.00     99.57 o
  -4  10  14      433.46      446.40     54.95 o
  -3  10  14     4452.25     3989.03    115.41 o
  -2  10  14     3328.66     3486.51    107.31 o
  -1  10  14     2463.43     2409.62     91.16 o
   0  10  14     3083.10     2868.71    116.95 o
   1  10  14       88.79      190.18     32.60 o
   2  10  14     6210.17     6389.05    213.79 o
   3  10  14       17.08        0.00     45.58 o
   4  10  14     2501.18     2734.66    105.46 o
   5  10  14      158.58      101.05     93.68 o
   6  10  14      517.98      361.05    107.16 o
 -13  11  14      961.47     1196.85    144.00 o
 -12  11  14      583.74      676.87     83.32 o
 -11  11  14      725.56      748.03     79.52 o
 -10  11  14     2378.84     2287.14     83.12 o
  -9  11  14     1626.48     1667.91    103.53 o
  -8  11  14     9041.84     8774.31    162.62 o
  -7  11  14       60.91        3.07     25.13 o
  -6  11  14     1080.06      967.80     63.91 o
  -5  11  14     1021.40      824.69     50.86 o
  -4  11  14     8964.34     8361.28    181.23 o
  -3  11  14     4150.50     4223.86    128.32 o
  -2  11  14     4791.43     4802.33    128.80 o
  -1  11  14     1114.84     1246.12     69.58 o
   0  11  14     2645.65     2694.07     98.32 o
   1  11  14     8278.47     8175.07    182.60 o
   2  11  14       17.39       82.55     47.26 o
   3  11  14     3513.79     3485.96    115.78 o
   4  11  14       13.71      119.58     83.79 o
   5  11  14     2305.09     2336.01    175.37 o
 -12  12  14      631.59      706.78     84.61 o
 -11  12  14      392.11      304.68     83.68 o
 -10  12  14     1564.83     1813.79    199.90 o
  -9  12  14     6876.73     7086.78    145.00 o
  -8  12  14     1164.51     1116.20     76.35 o
  -7  12  14     3837.97     3982.86    121.25 o
  -6  12  14      426.97      322.83     49.42 o
  -5  12  14     7725.96     7960.42    146.48 o
  -4  12  14     4752.94     4862.33    132.04 o
  -3  12  14     8291.89     8833.12    190.71 o
  -2  12  14      759.59      920.17     64.90 o
  -1  12  14      970.11      863.12     60.45 o
   0  12  14     4264.66     4501.28    127.60 o
   1  12  14      694.65      652.92     62.83 o
   2  12  14     6981.92     7499.89    177.80 o
   3  12  14       17.33       27.58     78.32 o
   4  12  14     2123.02     2115.38    163.58 o
   5  12  14      618.14      744.00    121.47 o
 -12  13  14       56.24       29.52     65.96 o
 -11  13  14      163.45       16.17     67.16 o
 -10  13  14      382.77      342.60     68.17 o
  -9  13  14      995.53     1052.77     64.65 o
  -8  13  14     1734.60     1473.45    201.26 o
  -7  13  14       71.47      102.00     48.05 o
  -6  13  14     1554.64     1300.98     78.68 o
  -5  13  14       51.97        3.58     23.42 o
  -4  13  14     5612.42     5965.27    124.49 o
  -3  13  14     1570.48     1665.27     83.07 o
  -2  13  14       64.99        7.91     37.76 o
  -1  13  14      173.17      214.64     46.01 o
   0  13  14     1573.27     1664.76     90.53 o
   1  13  14     3700.46     3801.12    120.59 o
   2  13  14       30.27       13.53     44.59 o
   3  13  14      567.48      467.79     99.79 o
   4  13  14       10.05        0.00     81.47 o
 -11  14  14       11.02        0.00     61.38 o
 -10  14  14       99.55       65.21     60.55 o
  -9  14  14        6.68        0.00     52.26 o
  -8  14  14       62.33        0.00     44.43 o
  -7  14  14       96.66        0.00     45.15 o
  -6  14  14      187.08       27.91     57.47 o
  -5  14  14     1334.94     1347.59    121.26 o
  -4  14  14        0.06       62.64     46.96 o
  -3  14  14      156.30      156.34     38.99 o
  -2  14  14       86.82      159.28     57.90 o
  -1  14  14      418.45      317.78     52.10 o
   0  14  14       47.93      126.04     47.37 o
   1  14  14      125.14      196.68     52.50 o
   2  14  14       12.44        0.00     41.68 o
   3  14  14        2.44        0.00     76.00 o
   4  14  14      138.08       61.90     92.63 o
 -11  15  14      294.28      263.11     73.77 o
 -10  15  14      333.22      480.42     77.37 o
  -9  15  14      196.04      119.73     58.88 o
  -8  15  14     2097.65     2302.51    143.16 o
  -7  15  14        8.88        0.00     42.40 o
  -6  15  14      398.05      301.98     54.48 o
  -5  15  14       34.35        0.00     87.37 o
  -4  15  14     1219.73     1274.82     81.25 o
  -3  15  14      744.37      790.63     69.58 o
  -2  15  14     1059.85     1109.08     59.52 o
  -1  15  14      379.35      291.36     52.19 o
   0  15  14      579.25      541.34     58.50 o
   1  15  14     2765.49     2981.31    109.97 o
   2  15  14       19.46       17.60    106.11 o
   3  15  14      588.56      699.16    113.68 o
   4  15  14        0.23        0.00     87.79 o
 -11  16  14      380.71      464.92     81.53 o
 -10  16  14     1294.50     1381.00    137.69 o
  -9  16  14     1523.59     1696.97    208.32 o
  -8  16  14      197.01      172.63     87.16 o
  -7  16  14     3483.46     3530.84    120.08 o
  -6  16  14        0.12        0.00     43.33 o
  -5  16  14     2022.27     2092.34     95.47 o
  -4  16  14      377.47      384.17     56.91 o
  -3  16  14     2186.49     2339.59    100.04 o
  -2  16  14     3204.26     3500.70    117.19 o
  -1  16  14     3011.91     2891.87     87.31 o
   0  16  14     1382.96     1332.62     94.53 o
   1  16  14      742.97      751.98    108.32 o
   2  16  14     2674.00     2837.07    177.90 o
   3  16  14        5.59        0.00     81.47 o
 -10  17  14      867.97      889.24     89.68 o
  -9  17  14      906.80      784.18     87.19 o
  -8  17  14     2982.95     3161.07    185.47 o
  -7  17  14        1.01        3.52     46.52 o
  -6  17  14     3949.03     4087.51    130.83 o
  -5  17  14        1.84        0.00     53.16 o
  -4  17  14     4680.40     4357.42    132.67 o
  -3  17  14     1730.40     1685.18    118.53 o
  -2  17  14     1918.70     1912.43    137.69 o
  -1  17  14     1784.20     2204.86    306.95 o
   0  17  14     2877.86     2740.69     97.30 o
   1  17  14     3444.64     3720.55     96.95 o
   2  17  14       19.14        8.21     82.95 o
   3  17  14     1845.60     1894.33    165.05 o
 -10  18  14      424.65      567.79    120.42 o
  -9  18  14      601.98      625.81    125.68 o
  -8  18  14      242.31       67.37     90.32 o
  -7  18  14     1615.36     1844.01    151.16 o
  -6  18  14      116.39       74.48     50.95 o
  -5  18  14     2996.30     3128.22    118.02 o
  -4  18  14      138.25      109.91     58.74 o
  -3  18  14     1632.12     1693.99     95.11 o
  -2  18  14      296.92      303.79     81.47 o
  -1  18  14     1012.46      955.25    180.32 o
   0  18  14     2357.89     2468.69    140.00 o
   1  18  14      224.43      206.53     93.68 o
   2  18  14     1213.56     1537.27    149.90 o
  -9  19  14       13.15        0.00     63.88 o
  -8  19  14      132.25       25.47     90.53 o
  -7  19  14      178.83      133.26     90.32 o
  -6  19  14      398.84      424.45     61.09 o
  -5  19  14       32.51       28.59     50.44 o
  -4  19  14      279.54       86.28     83.26 o
  -3  19  14        6.27        0.00     68.21 o
  -2  19  14      440.30      328.00    133.37 o
  -1  19  14       26.54        0.00     93.26 o
   0  19  14       42.66      125.04     54.43 o
   1  19  14      212.47      113.47     88.00 o
   2  19  14       46.11        0.00     79.79 o
  -8  20  14        0.01        0.00     91.79 o
  -7  20  14       20.50       30.11     86.32 o
  -6  20  14       18.53        0.00     79.79 o
  -5  20  14      138.81       91.32     75.26 o
  -4  20  14       87.92      140.78     53.56 o
  -3  20  14      214.92      203.49    124.53 o
  -2  20  14       95.35       74.18     52.65 o
  -1  20  14       13.73        0.00     50.15 o
   0  20  14      161.96       25.89     85.05 o
   1  20  14       76.11       38.74     86.11 o
  -8  21  14      612.27      571.16    116.00 o
  -7  21  14      156.13      265.69    102.53 o
  -6  21  14      463.76      521.69    106.74 o
  -5  21  14      205.97      269.05     61.05 o
  -4  21  14     1602.38     1708.22    214.32 o
  -3  21  14      219.99      260.24     58.06 o
  -2  21  14      721.90      855.23     74.37 o
  -1  21  14      431.13      472.42     98.95 o
   0  21  14       60.40      110.11     88.21 o
   1  21  14     1106.27     1145.48    132.84 o
  -7  22  14      652.92      759.79    118.95 o
  -6  22  14        1.10        0.00     83.79 o
  -5  22  14     1616.36     1674.96    145.47 o
  -4  22  14      227.88      207.50     70.21 o
  -3  22  14     1513.89      708.85     80.63 o
  -2  22  14      509.92      535.99     70.56 o
  -1  22  14      337.09      319.37     95.16 o
   0  22  14     1436.47     1592.64    153.47 o
  -7  23  14       59.19       59.58    101.26 o
  -6  23  14     1568.32     2065.49    164.00 o
  -5  23  14       85.37       93.90     92.21 o
  -4  23  14      891.39      882.51     79.51 o
  -3  23  14       95.35       26.62     29.24 o
  -2  23  14      630.47      818.74    112.63 o
  -1  23  14     1377.13     1437.27    141.05 o
   0  23  14      266.49      276.84     99.79 o
  -6  24  14        2.69        0.00     88.00 o
  -5  24  14      440.40      440.63    101.90 o
  -4  24  14       20.22        0.00     78.95 o
  -3  24  14      257.29       86.47    109.05 o
  -2  24  14      221.59      203.79     95.16 o
  -1  24  14      199.32      217.05     96.84 o
  -4  25  14       19.35       64.63     83.58 o
 -14   1  15        5.03        0.00     76.21 o
 -13   1  15      112.47       40.81     65.05 o
 -12   1  15      333.89      282.16     88.11 o
 -11   1  15     1347.33     1305.43     87.76 o
 -10   1  15     1819.36     1883.64     63.01 o
  -9   1  15      204.40      151.46     33.70 o
  -8   1  15     1064.41     1127.09     47.65 o
  -7   1  15      467.71      508.16     33.85 o
  -6   1  15     5921.16     5687.56     93.09 o
  -5   1  15      178.11       91.22     35.83 o
  -4   1  15      463.52      420.75     60.74 o
  -3   1  15     2797.89     3092.96     99.90 o
  -2   1  15     5784.19     5688.33    141.49 o
  -1   1  15     5093.44     4896.60    131.14 o
   0   1  15     2786.81     2439.34     93.11 o
   1   1  15      363.36      358.15     49.48 o
   2   1  15       22.81       47.58     45.83 o
   3   1  15     3194.08     3191.75    114.17 o
   4   1  15        2.67       51.50     49.94 o
   5   1  15     1044.67     1034.79     79.71 o
   6   1  15       54.19        0.00     57.32 o
   7   1  15      407.38      450.95    101.68 o
 -14   2  15      548.78      463.37    101.26 o
 -13   2  15       72.50        9.95     88.32 o
 -12   2  15     1701.30     1755.18    110.53 o
 -11   2  15     2172.26     2279.19    108.74 o
 -10   2  15     1447.59     1281.12     57.83 o
  -9   2  15     4151.14     3952.26     90.25 o
  -8   2  15     2204.07     2132.12     70.23 o
  -7   2  15    16652.28    16711.12    211.21 o
  -6   2  15       99.75        0.00     28.52 o
  -5   2  15     8585.51     8584.89    252.87 o
  -4   2  15     3457.23     3500.77    168.42 o
  -3   2  15    11730.14    11731.42    228.73 o
  -2   2  15    15079.08    14261.68    267.50 o
  -1   2  15     8283.32     8130.10    178.85 o
   0   2  15     3212.35     3628.48    148.42 o
   1   2  15      150.41      248.88     49.50 o
   2   2  15     6421.04     6582.20    163.67 o
   3   2  15       80.88      102.29     49.12 o
   4   2  15     6406.67     6404.62    174.84 o
   5   2  15       89.39      155.68     56.12 o
   6   2  15     2062.16     2048.34    111.21 o
   7   2  15      428.99      542.74    110.53 o
 -14   3  15      265.49      196.42     93.68 o
 -13   3  15     1779.15     1809.29     99.00 o
 -12   3  15       91.44       43.34    153.69 o
 -11   3  15     2241.50     2077.92     80.33 o
 -10   3  15     6900.25     6796.29    174.89 o
  -9   3  15      615.95      596.98     41.75 o
  -8   3  15     8839.96     8775.47    154.31 o
  -7   3  15      565.21      569.83     53.77 o
  -6   3  15    12608.92    12755.09    232.00 o
  -5   3  15     2217.90     2141.38     57.62 o
  -4   3  15    11312.61    11637.29    231.58 o
  -3   3  15     9553.35     9414.33    237.79 o
  -2   3  15    12661.12    12718.68    244.78 o
  -1   3  15     5888.18     5969.56    145.51 o
   0   3  15     2259.47     2283.88     90.86 o
   1   3  15    11807.47    11660.30    235.67 o
   2   3  15      103.21      114.26     47.34 o
   3   3  15     5206.11     5231.85    145.63 o
   4   3  15       30.77      132.73     51.11 o
   5   3  15     4347.13     4258.79    140.60 o
   6   3  15      341.80      347.04     66.88 o
   7   3  15     1537.72     1767.17    158.53 o
 -14   4  15      673.48      757.06    114.74 o
 -13   4  15       91.57      113.05     85.26 o
 -12   4  15     1555.07     1581.74     91.44 o
 -11   4  15      152.51      128.55     42.41 o
 -10   4  15     1209.99     1257.67     63.97 o
  -9   4  15     4545.09     4280.47    105.56 o
  -8   4  15     3487.57     3487.74     90.10 o
  -7   4  15    12540.85    12197.54    194.27 o
  -6   4  15      744.79      559.37     50.86 o
  -5   4  15     7628.23     8842.39    140.74 o
  -4   4  15       70.92      149.94     29.71 o
  -3   4  15     8545.12     8580.27    324.00 o
  -2   4  15     5640.72     5503.75    144.21 o
  -1   4  15     5245.99     4891.04    129.47 o
   0   4  15     6826.44     6420.08    155.47 o
   1   4  15     3564.07     3748.54    118.90 o
   2   4  15     5688.76     5789.72    151.99 o
   3   4  15      140.75      140.01     50.95 o
   4   4  15     2642.16     2975.94    118.84 o
   5   4  15      576.79      792.37     82.95 o
   6   4  15     2212.46     2456.44    175.37 o
   7   4  15       78.52       46.32     90.95 o
 -14   5  15        1.41        0.00     85.05 o
 -13   5  15      248.61      363.37    100.21 o
 -12   5  15        8.66       14.44     43.26 o
 -11   5  15      137.24        7.62     45.20 o
 -10   5  15      474.38      404.86     46.47 o
  -9   5  15     1389.64     1195.84     92.73 o
  -8   5  15     2688.04     2613.35     80.52 o
  -7   5  15      654.66      762.96     59.06 o
  -6   5  15     1502.02     1325.46    122.84 o
  -5   5  15      225.58      139.11     54.00 o
  -4   5  15     2790.80     3059.50     99.06 o
  -3   5  15     3790.67     3441.56    117.79 o
  -2   5  15       69.37       99.84     38.51 o
  -1   5  15       97.59      111.72     40.27 o
   0   5  15     2938.64     2682.13     95.79 o
   1   5  15     3801.69     3839.49     93.98 o
   2   5  15      792.89     1018.05     71.38 o
   3   5  15      139.15      161.61     65.47 o
   4   5  15      201.51      173.05     54.04 o
   5   5  15      746.22      727.31    101.90 o
   6   5  15      150.62      148.84     94.53 o
 -14   6  15        6.27        0.00     89.90 o
 -13   6  15        6.49       16.63     82.53 o
 -12   6  15      191.78      203.26     59.57 o
 -11   6  15      610.55      546.13     52.88 o
 -10   6  15       63.91       20.57     49.14 o
  -9   6  15      240.98      218.55     41.34 o
  -8   6  15       60.71        1.26     17.08 o
  -7   6  15       64.08        0.79     38.63 o
  -6   6  15       23.65        3.22     76.42 o
  -5   6  15      107.13       69.95     84.11 o
  -4   6  15     1520.65     1304.32     83.68 o
  -3   6  15     1106.74      942.70     62.22 o
  -2   6  15      222.14      229.56     25.36 o
  -1   6  15        3.23       24.53     35.36 o
   0   6  15      428.84      467.47     37.75 o
   1   6  15      665.74      722.90     46.35 o
   2   6  15        5.56       21.23     41.92 o
   3   6  15        0.26        0.00     45.77 o
   4   6  15       14.56        0.00     46.33 o
   5   6  15       85.97       35.17     50.48 o
   6   6  15      271.76      258.11    103.58 o
 -14   7  15        2.79        0.00     87.37 o
 -13   7  15      369.78      552.22     79.21 o
 -12   7  15      647.65      676.20    102.63 o
 -11   7  15     1865.30     2024.28     65.94 o
 -10   7  15     1978.12     1976.84    152.29 o
  -9   7  15      299.78      153.81     39.12 o
  -8   7  15     1178.78     1051.05     47.87 o
  -7   7  15      448.61      416.30     52.43 o
  -6   7  15     7268.20     6946.29    225.16 o
  -5   7  15       38.95       35.19     58.84 o
  -4   7  15     4730.08     4896.83    128.59 o
  -3   7  15     2229.34     1987.14     83.11 o
  -2   7  15    10972.16    11513.80    362.00 o
  -1   7  15     7161.24     7306.02    130.54 o
   0   7  15     1861.10     2074.40     66.36 o
   1   7  15     2054.81     1978.20     70.22 o
   2   7  15      400.27      499.80     59.87 o
   3   7  15     5757.94     5843.68    170.21 o
   4   7  15       16.21       53.08     48.86 o
   5   7  15     1435.52     1615.17    147.79 o
   6   7  15       41.72        0.00     83.79 o
 -14   8  15      741.42      923.80    131.79 o
 -13   8  15      150.45      116.38     65.85 o
 -12   8  15     1134.63     1201.93    103.37 o
 -11   8  15     2045.95     2198.56     69.83 o
 -10   8  15     3283.13     3343.14     97.20 o
  -9   8  15     1866.73     1916.79     75.56 o
  -8   8  15        7.77       11.45     33.84 o
  -7   8  15    10222.57    10984.45    226.87 o
  -6   8  15        0.25        0.00     49.79 o
  -5   8  15    10108.71     9830.08    203.27 o
  -4   8  15     1427.98     1846.67     81.28 o
  -3   8  15     5317.89     5505.38    138.92 o
  -2   8  15    11267.51    11876.90    235.62 o
  -1   8  15    13505.42    13672.74    205.12 o
   0   8  15     1789.76     1819.56     64.93 o
   1   8  15      403.40      435.31     40.52 o
   2   8  15    11893.82    11742.87    355.79 o
   3   8  15       72.27      159.32     54.24 o
   4   8  15     4601.37     4946.01    145.08 o
   5   8  15       18.62       21.47     88.63 o
   6   8  15      644.73      700.00    117.68 o
 -13   9  15     1181.49     1323.84    101.84 o
 -12   9  15      825.27      885.55    171.26 o
 -11   9  15     1940.18     1823.04     64.58 o
 -10   9  15     1098.85     1010.45     62.78 o
  -9   9  15     2586.34     2380.63    134.37 o
  -8   9  15     5433.16     5569.99    121.55 o
  -7   9  15      591.55      554.97     59.60 o
  -6   9  15     9447.66     9572.83    201.00 o
  -5   9  15     1186.07      996.43     67.01 o
  -4   9  15     9516.95     9492.23    197.87 o
  -3   9  15     8597.22     8750.37    189.10 o
  -2   9  15     8362.58     8786.01    190.82 o
  -1   9  15      941.86      980.08     65.81 o
   0   9  15     7924.58     7865.82    155.84 o
   1   9  15     6809.86     6671.24    164.18 o
   2   9  15        7.02      109.02     51.28 o
   3   9  15     5105.69     5005.31    143.44 o
   4   9  15      209.56      344.31     85.90 o
   5   9  15     1956.95     2256.44    178.32 o
 -13  10  15       36.27       10.72     65.36 o
 -12  10  15      139.39       95.20     64.68 o
 -11  10  15      316.63      433.70     75.68 o
 -10  10  15     1226.21     1091.65     64.62 o
  -9  10  15      907.22      798.86     56.11 o
  -8  10  15      646.74      604.56     66.74 o
  -7  10  15     1624.80     1780.72     86.30 o
  -6  10  15       31.80        9.07     34.05 o
  -5  10  15     1024.51      965.30     78.74 o
  -4  10  15     2142.04     2407.03     95.44 o
  -3  10  15     5155.31     5254.57    138.15 o
  -2  10  15      501.79      552.37     55.33 o
  -1  10  15     1277.72     1220.09     78.74 o
   0  10  15      626.00      670.01     72.84 o
   1  10  15      438.50      488.95     57.99 o
   2  10  15     4167.58     4043.20    215.37 o
   3  10  15      166.42      143.92     49.34 o
   4  10  15      655.19      525.69    104.42 o
   5  10  15      224.24      277.05    100.42 o
 -13  11  15        6.84        0.00     88.00 o
 -12  11  15       14.60        0.00     60.36 o
 -11  11  15       99.53       41.57     58.63 o
 -10  11  15        3.38       28.36     38.25 o
  -9  11  15      153.71      118.95     45.90 o
  -8  11  15      353.46      299.14     78.42 o
  -7  11  15        5.02        0.00     47.79 o
  -6  11  15       56.86        7.89     25.27 o
  -5  11  15       13.31        0.00     39.30 o
  -4  11  15      118.70      118.33    119.68 o
  -3  11  15      716.77      744.18     61.68 o
  -2  11  15      159.47      201.91     44.25 o
  -1  11  15     1132.19     1284.91     74.36 o
   0  11  15      240.49      246.63     50.76 o
   1  11  15      958.34     1004.85    110.95 o
   2  11  15        1.02        0.00     50.84 o
   3  11  15        3.78       29.74     45.93 o
   4  11  15       61.13       58.11     88.21 o
   5  11  15       36.47        0.00     90.74 o
 -12  12  15      318.30      207.22    108.74 o
 -11  12  15       50.50        0.00     55.52 o
 -10  12  15      124.90      117.83    118.63 o
  -9  12  15     1566.82     1806.54     92.20 o
  -8  12  15      111.85       39.44     57.58 o
  -7  12  15       98.14      113.12     45.77 o
  -6  12  15       75.65        8.52     27.46 o
  -5  12  15     1929.76     2117.60     75.55 o
  -4  12  15      682.76      753.94     64.09 o
  -3  12  15     2990.07     2947.79    105.54 o
  -2  12  15       17.82        0.00     38.01 o
  -1  12  15      907.93     1033.68     69.54 o
   0  12  15     3200.43     3228.73    113.35 o
   1  12  15      249.56      287.61     77.37 o
   2  12  15     1110.01     1059.03     76.92 o
   3  12  15        9.08       21.26     79.16 o
   4  12  15      369.15      245.90    100.42 o
 -12  13  15      147.97      151.51     71.40 o
 -11  13  15      229.66      133.41     64.20 o
 -10  13  15      820.72      846.77     83.21 o
  -9  13  15      320.82      367.55     48.08 o
  -8  13  15     5161.88     4977.91    149.47 o
  -7  13  15      156.05       59.82     81.68 o
  -6  13  15      541.00      688.49     61.90 o
  -5  13  15      287.83      303.88     42.75 o
  -4  13  15     9663.76    10137.27    271.05 o
  -3  13  15      936.96      972.82     67.43 o
  -2  13  15     3192.03     3348.96    127.47 o
  -1  13  15     1764.28     1803.29    110.84 o
   0  13  15     1254.17     1512.24     87.28 o
   1  13  15     8155.22     8449.32    296.84 o
   2  13  15      220.02      248.24     53.85 o
   3  13  15      989.72      969.48    119.37 o
   4  13  15       54.21        0.00     90.11 o
 -11  14  15      224.92      182.57    154.32 o
 -10  14  15      585.60      585.76     94.00 o
  -9  14  15     3605.75     3489.40    170.32 o
  -8  14  15      212.26      211.69     68.00 o
  -7  14  15     2431.59     2606.50    105.15 o
  -6  14  15       68.79        0.00     59.68 o
  -5  14  15     6921.12     7324.56    176.15 o
  -4  14  15     1380.21     1563.11    111.39 o
  -3  14  15     4464.90     4243.72    171.79 o
  -2  14  15     1333.90     1357.01     82.97 o
  -1  14  15     3649.27     3567.04    118.46 o
   0  14  15     6181.20     6363.43    162.46 o
   1  14  15      954.23     1145.72     81.37 o
   2  14  15     2462.91     2419.17    166.74 o
   3  14  15       15.73        0.00     79.16 o
 -11  15  15      333.86      257.74     70.68 o
 -10  15  15      770.08      823.05     87.97 o
  -9  15  15      682.69      736.23     78.25 o
  -8  15  15     1586.57     1747.26    126.11 o
  -7  15  15        1.86        0.00     43.75 o
  -6  15  15     1099.47     1288.13     79.64 o
  -5  15  15       59.34        0.00     32.21 o
  -4  15  15     4594.83     4977.40    144.92 o
  -3  15  15     1184.00     1083.49     59.06 o
  -2  15  15     2137.30     2200.23     95.65 o
  -1  15  15     1776.16     1628.48     88.84 o
   0  15  15     2577.68     2717.56    109.96 o
   1  15  15     2614.68     2555.05    105.77 o
   2  15  15        5.87       85.47     86.32 o
   3  15  15     1166.90     1150.74    133.05 o
 -11  16  15      111.70      124.00    101.26 o
 -10  16  15       68.89        8.49     93.68 o
  -9  16  15      604.56      561.38     75.65 o
  -8  16  15       40.48       18.44     56.00 o
  -7  16  15      362.09      484.44     62.16 o
  -6  16  15      102.20       33.60    111.26 o
  -5  16  15     1124.27      991.80    107.79 o
  -4  16  15      314.77      388.47     56.88 o
  -3  16  15      683.97      800.90     68.61 o
  -2  16  15      189.59      188.76     48.56 o
  -1  16  15      644.75      596.11     50.86 o
   0  16  15      709.74      667.83     64.62 o
   1  16  15       51.72       49.52     48.69 o
   2  16  15      281.22      307.58     97.68 o
   3  16  15       53.50       69.26     91.37 o
 -10  17  15       10.36        0.00     64.15 o
  -9  17  15       13.26       10.91     63.43 o
  -8  17  15        5.91        0.42     84.42 o
  -7  17  15      132.41      191.97     55.29 o
  -6  17  15       35.30       48.59     82.74 o
  -5  17  15      266.35      226.25     53.26 o
  -4  17  15       40.30      138.94     54.15 o
  -3  17  15      392.46      422.00     90.42 o
  -2  17  15       91.64       90.37     39.20 o
  -1  17  15        3.42       31.33     39.87 o
   0  17  15      394.18      367.27     46.26 o
   1  17  15       57.16       29.89     80.84 o
   2  17  15      214.89      101.47     89.26 o
  -9  18  15      175.35       75.29     64.89 o
  -8  18  15       24.74        0.00     81.05 o
  -7  18  15     1072.50     1216.33     85.46 o
  -6  18  15      246.29      157.74     55.49 o
  -5  18  15     1473.94     1721.09     97.21 o
  -4  18  15      201.04      116.60     95.58 o
  -3  18  15       32.49        0.00     48.97 o
  -2  18  15      862.67      794.74    110.11 o
  -1  18  15     1430.19     1707.24     95.61 o
   0  18  15      288.50      329.09     59.63 o
   1  18  15       18.41       96.42     85.68 o
   2  18  15      499.50      490.11    111.16 o
  -9  19  15      137.39        0.00     66.99 o
  -8  19  15     1321.24     1485.90    145.05 o
  -7  19  15       11.43        0.00     79.37 o
  -6  19  15     2585.00     2871.89    159.05 o
  -5  19  15       17.06       14.12     52.77 o
  -4  19  15     1851.96     1882.98    103.03 o
  -3  19  15     1456.89     1455.18     91.30 o
  -2  19  15     1032.63      976.60     73.41 o
  -1  19  15      848.23      940.27     75.23 o
   0  19  15      417.32      453.69    101.26 o
   1  19  15     1355.98     1468.64    142.32 o
  -8  20  15      221.78      146.74     98.95 o
  -7  20  15     1547.49     1863.17    162.32 o
  -6  20  15       41.40        8.31     51.79 o
  -5  20  15     3313.57     3853.63    137.39 o
  -4  20  15      483.41      348.62     83.90 o
  -3  20  15     1933.92     2343.30    113.27 o
  -2  20  15      364.04      337.28     64.08 o
  -1  20  15      724.83      768.31     73.83 o
   0  20  15     1182.21     1300.22    131.79 o
   1  20  15      166.31      131.37     94.11 o
  -8  21  15      345.55      265.69    105.90 o
  -7  21  15       78.07       14.53     91.16 o
  -6  21  15     1817.93     2207.38    168.00 o
  -5  21  15        3.70        0.00     56.10 o
  -4  21  15      847.85     1062.95    120.63 o
  -3  21  15       70.88       95.59     53.52 o
  -2  21  15      961.68     1104.41     82.83 o
  -1  21  15      704.80      745.48    111.58 o
   0  21  15      119.85       76.63     88.42 o
  -7  22  15      431.70      634.11    118.11 o
  -6  22  15       36.11        0.00     84.21 o
  -5  22  15      109.33       86.74     95.58 o
  -4  22  15      232.58      257.56     76.32 o
  -3  22  15      145.27      105.86     43.37 o
  -2  22  15      281.93      355.29     74.53 o
  -1  22  15       82.63      139.58     86.53 o
   0  22  15        1.22        0.00     85.26 o
  -6  23  15       20.83        0.00     86.74 o
  -5  23  15      162.01      225.69     89.90 o
  -4  23  15      229.69      271.07     63.74 o
  -3  23  15      195.03       74.35     39.37 o
  -2  23  15        7.72        0.00     76.84 o
  -1  23  15       40.13        0.00     84.63 o
  -6  24  15        1.86        0.00     86.95 o
  -5  24  15      890.52     1087.16    132.00 o
  -4  24  15      355.65      366.74    101.47 o
  -3  24  15      307.80      158.32     88.21 o
  -2  24  15      290.63      203.37    102.11 o
 -14   0  16      793.55      965.06    112.42 o
 -13   0  16      382.59      375.79     89.90 o
 -12   0  16     2476.95     2580.86    152.84 o
 -11   0  16     2812.43     3181.70    169.05 o
 -10   0  16     5675.27     5385.50    145.59 o
  -9   0  16     2894.94     2663.83    116.00 o
  -8   0  16     1083.04      892.44     58.65 o
  -7   0  16    25597.58    26955.47    453.15 o
  -6   0  16      931.89      884.60     57.92 o
  -5   0  16    11051.46    10815.86    308.84 o
  -4   0  16      643.88     1131.80     97.68 o
  -3   0  16    21205.23    19874.02    494.95 o
  -2   0  16    12282.78    11791.86    334.32 o
  -1   0  16    11061.04    10793.12    314.95 o
   0   0  16     5029.97     5200.45    198.95 o
   1   0  16     5933.79     6129.72    223.58 o
   2   0  16     8583.31     8626.58    282.11 o
   3   0  16        3.81       46.11     65.47 o
   4   0  16     4424.99     4321.08    195.79 o
   5   0  16       10.59       28.84     83.58 o
   6   0  16     2166.59     2370.75    171.37 o
 -14   1  16        5.61        0.00     54.31 o
 -13   1  16      575.84      504.42     64.68 o
 -12   1  16      898.20      714.13     69.15 o
 -11   1  16     4504.28     4584.55    183.58 o
 -10   1  16     2418.19     2345.87     70.27 o
  -9   1  16       29.05       41.74     29.63 o
  -8   1  16     4248.03     4112.84     99.52 o
  -7   1  16       32.09       94.85     36.74 o
  -6   1  16    20078.04    20664.26    291.94 o
  -5   1  16      291.41      200.51     44.58 o
  -4   1  16     5884.90     5784.29    142.57 o
  -3   1  16     1316.71     1407.44     74.01 o
  -2   1  16    15559.56    15038.00    283.13 o
  -1   1  16     7754.00     7622.96    175.80 o
   0   1  16     4708.19     4537.87    130.32 o
   1   1  16     4820.29     4910.41    139.19 o
   2   1  16     1535.18     1423.67     88.79 o
   3   1  16     3461.97     3003.49    116.89 o
   4   1  16        0.48       49.04     53.38 o
   5   1  16     2821.80     2771.02    121.09 o
   6   1  16      177.10      251.81     66.69 o
 -14   2  16      288.26      307.79     95.79 o
 -13   2  16       90.64       12.77     54.01 o
 -12   2  16      578.84      496.59     63.50 o
 -11   2  16      451.72      515.57     53.20 o
 -10   2  16      256.55      254.36     37.17 o
  -9   2  16     1274.92     1279.11     67.62 o
  -8   2  16      390.24      418.06     34.35 o
  -7   2  16     5483.87     6212.41    102.77 o
  -6   2  16      243.07      313.01     33.01 o
  -5   2  16     2187.15     2297.85     89.69 o
  -4   2  16      200.11      259.09     44.83 o
  -3   2  16     5813.54     5064.51    257.69 o
  -2   2  16     2824.84     2979.84    103.53 o
  -1   2  16      488.90      613.39     55.68 o
   0   2  16     3437.12     3418.22    113.73 o
   1   2  16      268.10      108.93     48.30 o
   2   2  16     3207.29     3148.69    114.68 o
   3   2  16      192.63      192.13     54.32 o
   4   2  16      299.73      369.87     59.25 o
   5   2  16      212.15      216.67     61.97 o
   6   2  16      545.05      382.90     71.68 o
 -14   3  16       23.19       36.42     89.26 o
 -13   3  16        1.10        0.00     51.11 o
 -12   3  16       17.47        0.00     81.05 o
 -11   3  16        3.09        0.00     27.31 o
 -10   3  16      440.76      364.21     66.74 o
  -9   3  16      694.94      790.82     51.79 o
  -8   3  16        1.04        4.07     31.84 o
  -7   3  16      690.42      684.72     42.99 o
  -6   3  16      316.47      251.97     29.99 o
  -5   3  16      371.86      347.33     28.84 o
  -4   3  16     2695.70     3195.40    103.59 o
  -3   3  16       51.20       99.62     41.53 o
  -2   3  16      446.31      368.69     56.74 o
  -1   3  16        1.66        0.00     37.47 o
   0   3  16        3.17       88.07     43.58 o
   1   3  16        1.99       23.64     69.26 o
   2   3  16       80.76       49.93     47.78 o
   3   3  16      484.56      400.46    104.42 o
   4   3  16      222.93      137.57     72.95 o
   5   3  16       20.59       64.43     69.47 o
   6   3  16        7.66       33.68     90.74 o
 -14   4  16      429.31      322.32     95.16 o
 -13   4  16       12.39        0.00     82.00 o
 -12   4  16      711.77      736.93     57.76 o
 -11   4  16      194.51      217.53     36.58 o
 -10   4  16      605.83      586.09     65.87 o
  -9   4  16     3435.80     3186.31     79.79 o
  -8   4  16     3512.08     3542.43     92.37 o
  -7   4  16     2261.33     2615.73    113.47 o
  -6   4  16        5.31        0.00     35.87 o
  -5   4  16     8343.68     7681.35    127.57 o
  -4   4  16        8.42       72.93     42.62 o
  -3   4  16     6703.75     6921.36    163.79 o
  -2   4  16      308.34      353.64     47.90 o
  -1   4  16       94.26      108.50     46.11 o
   0   4  16     2804.84     2758.24    102.46 o
   1   4  16     4861.32     5100.80    449.27 o
   2   4  16     2876.70     2809.09    111.79 o
   3   4  16      124.30      135.52     52.27 o
   4   4  16     1239.88     1148.38     80.28 o
   5   4  16       86.98      208.65     61.33 o
   6   4  16     1553.41     1546.33    150.11 o
 -14   5  16      164.17      123.79     88.63 o
 -13   5  16     1692.43     1930.96    153.05 o
 -12   5  16      102.46      103.32     44.43 o
 -11   5  16     1903.47     1980.87     99.49 o
 -10   5  16     3997.07     4036.43    106.30 o
  -9   5  16      502.14      394.60     63.30 o
  -8   5  16     5272.07     5565.95    118.35 o
  -7   5  16     2765.07     2593.42     96.52 o
  -6   5  16     7173.26     7588.09    171.04 o
  -5   5  16      870.11      632.33     83.26 o
  -4   5  16    15903.25    15556.03    288.48 o
  -3   5  16      194.39      167.74     44.59 o
  -2   5  16     6686.20     6353.21    173.16 o
  -1   5  16     4528.97     4428.24    169.05 o
   0   5  16     2621.49     2748.84    102.15 o
   1   5  16     6297.29     6494.97    233.66 o
   2   5  16     1984.15     1744.13     91.12 o
   3   5  16     3312.13     3232.44    119.54 o
   4   5  16      482.89      549.99     65.99 o
   5   5  16     2920.01     2851.22    123.32 o
   6   5  16       73.16      114.11     99.37 o
 -14   6  16      921.54     1244.64    136.84 o
 -13   6  16      206.55      238.99     70.36 o
 -12   6  16     2072.74     2218.09    102.43 o
 -11   6  16      900.30      862.07     49.00 o
 -10   6  16     1851.56     1736.55     75.11 o
  -9   6  16     2595.85     2905.90    114.82 o
  -8   6  16      995.64      963.09     53.86 o
  -7   6  16     8782.22     9676.75    205.59 o
  -6   6  16       71.58       63.19     41.64 o
  -5   6  16     9749.40     9247.97    197.17 o
  -4   6  16       36.48       24.12     38.92 o
  -3   6  16    10636.52    10370.79    214.38 o
  -2   6  16     5003.27     4677.00    100.70 o
  -1   6  16     2526.72     2234.25     66.59 o
   0   6  16     4600.70     4367.92     99.19 o
   1   6  16     4916.63     4420.91    105.26 o
   2   6  16     5600.79     5596.92    154.19 o
   3   6  16       37.60       59.96     50.19 o
   4   6  16     2545.88     2418.16    174.32 o
   5   6  16       29.28       57.26     85.68 o
   6   6  16     1629.95     1793.70    167.16 o
 -14   7  16        0.16        0.00     84.21 o
 -13   7  16     1311.82     1317.49    224.84 o
 -12   7  16      302.13      334.96     52.11 o
 -11   7  16      561.70      535.36     52.33 o
 -10   7  16      801.82      990.68     81.26 o
  -9   7  16      248.85      284.33     46.42 o
  -8   7  16     1252.48     1274.27     65.61 o
  -7   7  16      112.89      109.08     44.93 o
  -6   7  16     5442.04     4996.81    135.28 o
  -5   7  16        9.13       61.21     40.11 o
  -4   7  16     2877.29     2600.72     96.56 o
  -3   7  16      822.88      636.64     82.95 o
  -2   7  16     4398.57     4305.88     86.90 o
  -1   7  16     4129.64     3728.98     85.36 o
   0   7  16      894.04      837.01     49.69 o
   1   7  16     4800.54     4653.60    136.44 o
   2   7  16      273.08      401.57     82.00 o
   3   7  16     2404.45     2195.79    102.81 o
   4   7  16        1.52        0.00     48.99 o
   5   7  16     1065.39      947.37    123.79 o
 -14   8  16      100.18        0.00     96.84 o
 -13   8  16        9.78       11.41     64.10 o
 -12   8  16      271.10      245.52     67.06 o
 -11   8  16        1.23        0.00     42.57 o
 -10   8  16        1.79        0.00     65.21 o
  -9   8  16       57.48       45.29     38.20 o
  -8   8  16        1.48        0.00     24.28 o
  -7   8  16      810.25      905.65     63.40 o
  -6   8  16        7.22        0.00     41.98 o
  -5   8  16       27.42       79.05     42.42 o
  -4   8  16        1.39        0.00     38.84 o
  -3   8  16      535.49      560.97     56.34 o
  -2   8  16      402.20      340.18     51.71 o
  -1   8  16       23.96       77.68     32.70 o
   0   8  16      837.03      860.15     49.75 o
   1   8  16      319.71      234.95     56.21 o
   2   8  16      228.45      332.46     56.70 o
   3   8  16        0.33        0.00     48.36 o
   4   8  16       46.84       35.34     53.36 o
   5   8  16       58.81       57.26     92.21 o
 -13   9  16       15.49        0.00     63.26 o
 -12   9  16       80.55      133.93     64.52 o
 -11   9  16      239.32      269.89     46.54 o
 -10   9  16      720.85      657.03     54.97 o
  -9   9  16      692.28      656.64     63.17 o
  -8   9  16      271.56      287.51    159.69 o
  -7   9  16      600.44      647.99     61.28 o
  -6   9  16     4639.81     4907.02    135.76 o
  -5   9  16      405.42      369.80     53.28 o
  -4   9  16     1037.81     1029.52     67.73 o
  -3   9  16      519.93      544.83     72.63 o
  -2   9  16      257.99      141.06     45.50 o
  -1   9  16      958.69      910.20     72.21 o
   0   9  16      137.08      149.27     49.57 o
   1   9  16      133.11       91.62     61.58 o
   2   9  16       98.48       10.21     84.84 o
   3   9  16     1589.29     1687.39    132.42 o
   4   9  16        5.68        0.00     82.74 o
   5   9  16       68.44        0.00     86.74 o
 -13  10  16       42.29       59.39     67.88 o
 -12  10  16      399.14      458.30     76.96 o
 -11  10  16      826.09      872.55     83.72 o
 -10  10  16     1299.60     1205.88     67.64 o
  -9  10  16     1883.53     1954.19     79.22 o
  -8  10  16      565.41      535.70    150.53 o
  -7  10  16     5368.41     5450.93    151.81 o
  -6  10  16       29.37        0.00     39.54 o
  -5  10  16     7834.44     8109.68    185.47 o
  -4  10  16       76.45       38.05     45.82 o
  -3  10  16     1882.54     1750.81     88.04 o
  -2  10  16     2089.00     1928.71     88.36 o
  -1  10  16     3210.15     3247.00    110.88 o
   0  10  16     2362.74     2053.74     94.69 o
   1  10  16      161.46      231.33     53.88 o
   2  10  16     3229.75     2972.91    113.09 o
   3  10  16        2.76       63.63     46.80 o
   4  10  16     1817.25     1753.27    158.53 o
 -13  11  16      921.48     1080.22    146.74 o
 -12  11  16      786.48      916.72    105.90 o
 -11  11  16      894.70      911.14     85.96 o
 -10  11  16     1663.83     1860.11     78.72 o
  -9  11  16     1816.02     1724.34    128.05 o
  -8  11  16     3893.61     4047.63    128.28 o
  -7  11  16      162.17      170.80     48.40 o
  -6  11  16     6223.82     6283.67    130.68 o
  -5  11  16      381.24      366.44     57.68 o
  -4  11  16     9453.97     9893.26    212.75 o
  -3  11  16     1735.36     1466.28     85.58 o
  -2  11  16     5350.22     4984.53    159.79 o
  -1  11  16     8303.31     7660.20    180.38 o
   0  11  16     1115.58     1129.31     78.13 o
   1  11  16     5011.72     5402.12    172.63 o
   2  11  16      925.68     1079.02     78.50 o
   3  11  16     2621.30     2604.82    106.88 o
   4  11  16      120.80      225.69     98.95 o
 -12  12  16      460.09      499.96     80.38 o
 -11  12  16      624.61      616.60     78.52 o
 -10  12  16      691.40      771.86     56.48 o
  -9  12  16     1937.21     1946.80     98.21 o
  -8  12  16     1388.71     1379.95     82.69 o
  -7  12  16     4044.65     4609.90    136.96 o
  -6  12  16        0.59        0.00     34.90 o
  -5  12  16     4953.06     5111.64    140.45 o
  -4  12  16     1544.67     1267.00     81.65 o
  -3  12  16     7370.10     7773.78    183.35 o
  -2  12  16     1674.66     1345.36     84.82 o
  -1  12  16     2182.66     2519.43    102.59 o
   0  12  16     6186.02     5955.18    158.02 o
   1  12  16     1216.27     1208.41     84.09 o
   2  12  16     2066.73     2155.94     99.89 o
   3  12  16       47.03       73.47     88.21 o
   4  12  16     2013.05     2120.43    174.95 o
 -12  13  16       79.62       74.85     68.02 o
 -11  13  16      182.61      151.89     66.38 o
 -10  13  16      634.79      578.97     77.62 o
  -9  13  16      216.45      214.92     46.25 o
  -8  13  16      635.20      816.34     69.83 o
  -7  13  16      400.12      577.99     63.58 o
  -5  13  16       35.39        0.00     36.10 o
  -4  13  16     1416.19     1498.22    257.16 o
  -3  13  16      566.07      510.24     61.70 o
  -2  13  16     2534.13     2860.95    108.77 o
  -1  13  16     2162.65     2198.24    113.16 o
   0  13  16      544.32      662.27     66.25 o
   1  13  16      660.29      649.97     89.05 o
   2  13  16       19.86        4.49     44.79 o
   3  13  16     1362.34     1373.90    141.05 o
 -11  14  16        4.40        0.00     62.27 o
 -10  14  16        6.26        0.00     57.60 o
  -9  14  16      104.87       81.84     44.67 o
  -8  14  16       28.80        0.00     45.30 o
  -7  14  16       41.50        0.00     44.21 o
  -6  14  16      178.12      281.90     82.95 o
  -5  14  16       20.64       35.73     35.83 o
  -4  14  16        3.30        0.00     47.02 o
  -3  14  16        2.54      110.22     51.02 o
  -2  14  16      220.95       51.99     50.56 o
  -1  14  16      638.31      683.52     65.78 o
   0  14  16      239.54      240.76     54.88 o
   1  14  16       75.72       74.55     47.69 o
   2  14  16       20.82        0.00     80.21 o
   3  14  16        6.38        0.00     86.95 o
 -11  15  16      107.68      111.23     69.18 o
 -10  15  16       52.39       70.74     92.63 o
  -9  15  16      373.71      336.75     71.20 o
  -8  15  16     1223.67     1152.50     81.11 o
  -7  15  16       11.34        0.00     47.53 o
  -6  15  16      679.68      847.75     76.32 o
  -5  15  16       15.61        0.00     67.79 o
  -4  15  16     1273.59     1311.98     80.29 o
  -3  15  16      303.44      303.09     45.20 o
  -2  15  16      370.02      283.43     55.95 o
  -1  15  16     1033.93     1021.02    106.95 o
   0  15  16      754.70      783.52     81.37 o
   1  15  16      467.63      416.08     69.68 o
   2  15  16       51.89       14.53     84.42 o
 -10  16  16      836.18      835.90     92.15 o
  -9  16  16      535.89      544.94     80.09 o
  -8  16  16      198.89      191.70     89.26 o
  -7  16  16     3341.77     3740.08    129.22 o
  -6  16  16        8.12       25.89     63.47 o
  -5  16  16     3085.41     3281.64    121.89 o
  -4  16  16      265.57      277.77     57.17 o
  -3  16  16     1335.75     1394.82     71.90 o
  -2  16  16     2569.36     2837.92     92.47 o
  -1  16  16     3589.43     3629.56    126.18 o
   0  16  16     1660.43     1987.38    157.26 o
   1  16  16      298.53      336.00     87.58 o
   2  16  16      797.00      986.95    126.95 o
 -10  17  16      307.55      423.68     80.30 o
  -9  17  16      618.80      676.64    117.05 o
  -8  17  16     1625.32     1733.06    155.37 o
  -7  17  16      209.49      207.06     59.03 o
  -6  17  16     4001.95     4623.73    146.12 o
  -5  17  16        0.33        0.00     39.51 o
  -4  17  16     2073.50     2357.02    106.33 o
  -3  17  16      919.16      991.77    120.53 o
  -2  17  16     3516.99     3614.17    127.87 o
  -1  17  16     2179.37     2412.72     87.03 o
   0  17  16      981.36      861.76     72.08 o
   1  17  16      748.01      842.95    117.47 o
  -9  18  16      417.07      453.90    113.68 o
  -8  18  16      236.06      285.05    100.84 o
  -7  18  16     1214.20     1240.52    141.37 o
  -6  18  16      136.12      205.12     60.40 o
  -4  18  16      462.96      474.31     67.37 o
  -3  18  16     1264.41     1458.45    119.58 o
  -2  18  16      208.51       35.28     31.89 o
  -1  18  16      979.17      975.30     78.26 o
   0  18  16     1171.72     1053.48    124.42 o
   1  18  16      116.69       21.05     84.84 o
  -9  19  16       26.37        0.00     91.37 o
  -8  19  16       81.69        0.00     91.16 o
  -7  19  16      171.51       15.58     87.79 o
  -6  19  16      377.53      415.24     67.69 o
  -5  19  16       68.11       58.16     49.79 o
  -4  19  16      159.92      174.47     61.38 o
  -3  19  16        0.72        0.00    106.11 o
  -2  19  16      541.80      296.51     59.99 o
  -1  19  16       94.10       78.72     90.32 o
   0  19  16        7.94       63.58     85.68 o
  -8  20  16       38.81       36.00     93.90 o
  -7  20  16       44.73        0.00     86.11 o
  -6  20  16       72.77       36.05     59.11 o
  -5  20  16      158.90      193.18     63.47 o
  -4  20  16        0.28        0.00     84.53 o
  -3  20  16       85.10       86.84     55.79 o
  -2  20  16       42.01        0.00     56.11 o
  -1  20  16       11.04        0.00     83.37 o
   0  20  16      178.06      178.74    101.68 o
  -7  21  16       24.53        0.00     99.79 o
  -6  21  16      577.56      662.32    114.11 o
  -5  21  16      129.31      162.65     60.83 o
  -4  21  16     1256.35     1584.05    104.42 o
  -3  21  16       39.88       79.77     58.05 o
  -2  21  16      206.17      165.45     62.08 o
  -1  21  16      421.76      378.74    101.90 o
  -7  22  16      873.51     1134.95    141.90 o
  -6  22  16       13.23       33.89     97.47 o
  -5  22  16     1414.61     1767.59    152.21 o
  -4  22  16      153.28       89.29     57.21 o
  -3  22  16      721.30      737.69    117.68 o
  -2  22  16      384.47      416.21    108.63 o
  -1  22  16      431.41      468.42    106.32 o
  -6  23  16     1234.09     1453.06    150.32 o
  -5  23  16       65.32        0.00     93.90 o
  -4  23  16      726.89      740.00    114.32 o
  -3  23  16      189.75      122.26     51.10 o
  -2  23  16      491.27      462.53    114.53 o
 -14   1  17       22.14       36.15     58.48 o
 -13   1  17      163.59       83.62     56.34 o
 -12   1  17      133.89       78.90     56.02 o
 -11   1  17     1429.47     1725.77     78.41 o
 -10   1  17     1248.92     1204.27     63.97 o
  -9   1  17      966.98     1124.69     52.67 o
  -8   1  17     2100.67     2173.89     62.00 o
  -7   1  17      902.75      874.48     42.51 o
  -6   1  17     3560.82     3440.53     84.78 o
  -5   1  17       64.99       84.44     42.08 o
  -4   1  17     3288.25     3499.98    111.14 o
  -3   1  17     1016.35      742.36    150.11 o
  -2   1  17      408.54      416.81     52.16 o
  -1   1  17      372.38      374.14     53.47 o
   0   1  17     2139.78     2153.18    146.53 o
   1   1  17     1734.90     1449.69     87.53 o
   2   1  17        3.17        0.00     44.64 o
   3   1  17     1492.08     1208.77     79.52 o
   4   1  17       11.67      126.70     56.43 o
   5   1  17      883.06      851.50     89.16 o
   6   1  17      120.26      154.40     66.32 o
 -14   2  17      763.61      847.79    112.00 o
 -13   2  17      246.38      255.67     61.48 o
 -12   2  17     1098.78     1235.26     86.41 o
 -11   2  17      701.30      742.64     47.78 o
 -10   2  17     4643.80     4812.49    100.52 o
  -9   2  17     7210.24     7709.42    149.93 o
  -8   2  17     1620.05     1431.23     54.12 o
  -7   2  17     5067.30     4896.85    110.00 o
  -6   2  17     2109.98     1879.61     63.05 o
  -5   2  17    21733.10    21876.73    384.82 o
  -4   2  17     3475.52     3327.31    136.74 o
  -3   2  17     1097.30     1043.95     82.74 o
  -2   2  17      393.12      424.42     52.18 o
  -1   2  17     5985.26     5479.84    146.47 o
   0   2  17     6901.06     6121.42    161.04 o
   1   2  17      474.20      385.45     58.39 o
   2   2  17     2757.67     2392.97    106.65 o
   3   2  17       13.23       43.68     50.01 o
   4   2  17     3707.43     3975.66    141.85 o
   5   2  17        1.20      112.02     60.72 o
   6   2  17     1052.13     1205.69    130.74 o
 -14   3  17      193.68      210.32     98.74 o
 -13   3  17     1552.32     1744.02    102.18 o
 -12   3  17      117.46       34.28     45.91 o
 -11   3  17     2375.59     2681.10    120.82 o
 -10   3  17     3674.80     3842.49     89.97 o
  -9   3  17     2966.39     2980.37     89.41 o
  -8   3  17     6808.41     6550.24    178.46 o
  -7   3  17     5075.78     5471.76    109.27 o
  -6   3  17     8801.31     9134.05    240.00 o
  -5   3  17      216.82      274.72     30.89 o
  -4   3  17    24468.14    23417.46    789.06 o
  -3   3  17      108.31       56.68     41.43 o
  -2   3  17     3623.87     3461.60    138.11 o
  -1   3  17     2765.04     2713.45    107.79 o
   0   3  17     3209.72     3269.51    118.17 o
   1   3  17     9029.32     8211.17    194.39 o
   2   3  17      836.06      874.00     70.70 o
   3   3  17     3528.47     3590.46    128.84 o
   4   3  17        6.39       75.81     56.53 o
   5   3  17     3288.26     3511.64    138.54 o
 -14   4  17      786.43      923.37    126.95 o
 -13   4  17       90.31      180.65     59.23 o
 -12   4  17     1008.66      975.91     63.82 o
 -11   4  17      319.68      147.79     40.73 o
 -10   4  17      913.12     1028.17     51.73 o
  -9   4  17     3939.30     3772.26    126.98 o
  -8   4  17     3873.92     3783.61     98.33 o
  -7   4  17     2015.50     1995.98     90.09 o
  -6   4  17      231.61      311.84     30.03 o
  -5   4  17    12733.46    11520.23    177.64 o
  -4   4  17      725.00      710.68     62.29 o
  -3   4  17     7786.74     7383.80    172.09 o
  -2   4  17      369.93      324.24     49.92 o
  -1   4  17     1459.99     1429.77     82.69 o
   0   4  17     9394.40     9089.38    247.90 o
   1   4  17     1280.79     1403.64     90.18 o
   2   4  17     1486.66     1559.98     95.79 o
   3   4  17      503.00      543.92     67.37 o
   4   4  17     1824.30     1639.75     99.58 o
   5   4  17      169.17      186.54     90.32 o
 -14   5  17        2.46        0.00     82.32 o
 -13   5  17      465.35      403.37    101.68 o
 -12   5  17       94.59       75.85     45.61 o
 -11   5  17        4.51        0.00     44.24 o
 -10   5  17       71.27       25.94     17.71 o
  -9   5  17      871.49     1017.49     60.11 o
  -8   5  17      890.79      866.81     53.99 o
  -7   5  17      298.73      384.49     51.65 o
  -6   5  17     1183.89     1273.26     76.74 o
  -5   5  17      176.20      190.66     64.74 o
  -4   5  17     5065.66     4587.82    130.83 o
  -3   5  17      120.49      100.15     43.08 o
  -2   5  17     2607.33     2700.63    101.04 o
  -1   5  17     3594.14     3583.27    115.42 o
   0   5  17       28.11       67.72     34.19 o
   1   5  17      118.88      120.78     67.68 o
   2   5  17      560.72      796.27     68.97 o
   3   5  17      531.25      526.93    119.58 o
   4   5  17       71.15       64.97     55.90 o
   5   5  17      181.35      238.74    104.21 o
 -14   6  17       92.10       82.53     98.74 o
 -13   6  17        0.25        0.00     61.04 o
 -12   6  17       80.55       60.01     45.79 o
 -11   6  17       28.59        0.00     42.28 o
 -10   6  17     1307.74     1449.43     71.61 o
  -9   6  17     1575.96     1725.19     81.41 o
  -8   6  17        6.78        0.00     34.56 o
  -7   6  17      649.50      679.74     60.61 o
  -6   6  17      426.32      431.92     54.63 o
  -5   6  17       89.57        0.00     50.11 o
  -4   6  17     2648.92     2450.42     97.20 o
  -3   6  17      239.75      260.91     48.67 o
  -2   6  17      816.16      770.49     43.21 o
  -1   6  17       52.82       24.28     28.46 o
   0   6  17       33.01        0.00     44.16 o
   1   6  17        6.76        0.00     48.16 o
   2   6  17     1424.68     1332.04     93.16 o
   3   6  17       22.24        9.28     49.75 o
   4   6  17        2.43        0.00     51.32 o
   5   6  17       65.48        0.00     89.05 o
 -14   7  17        2.76       56.84     92.63 o
 -13   7  17      202.57      184.00     69.99 o
 -12   7  17      251.72      294.36     53.01 o
 -11   7  17     2221.17     2108.48     84.01 o
 -10   7  17     1202.30     1443.37     71.93 o
  -9   7  17      536.37      656.50     53.86 o
  -8   7  17     1382.99     1558.09     85.47 o
  -7   7  17      486.68      474.91     58.06 o
  -6   7  17     5743.54     5215.26    140.22 o
  -5   7  17       26.83       53.19     43.24 o
  -4   7  17     3732.66     3735.93    118.90 o
  -3   7  17      695.54      689.03     58.65 o
  -2   7  17     2309.30     2348.67     69.03 o
  -1   7  17      219.23      186.11     39.10 o
   0   7  17     1075.92      800.06     66.35 o
   1   7  17     4935.82     4929.22    145.51 o
   2   7  17       20.11       31.64     48.30 o
   3   7  17     1408.42     1474.43     93.61 o
   4   7  17      280.93      328.07     67.16 o
   5   7  17      655.14      740.43    126.11 o
 -13   8  17      130.21       42.53     65.73 o
 -12   8  17     1679.55     1725.45    122.74 o
 -11   8  17      805.74      758.33     81.82 o
 -10   8  17     3227.75     3347.01     99.97 o
  -9   8  17     2300.84     2543.02     86.05 o
  -8   8  17      310.09      279.76     43.75 o
  -7   8  17     9004.80     8166.44    186.45 o
  -6   8  17      298.44      397.55     56.19 o
  -5   8  17    11756.41    11630.82    238.16 o
  -4   8  17      317.41      231.23     45.49 o
  -3   8  17     4647.93     5225.83    205.79 o
  -2   8  17     1297.16     1418.85     79.19 o
  -1   8  17     7948.10     7990.11    206.74 o
   0   8  17     3139.21     3308.34    118.17 o
   1   8  17      421.19      417.62     57.69 o
   2   8  17     5854.27     6327.29    173.26 o
   3   8  17      293.09      350.53     61.12 o
   4   8  17     2745.88     2918.33    189.05 o
 -13   9  17      804.04      930.26     93.32 o
 -12   9  17      900.70      964.78    146.11 o
 -11   9  17     1385.16     1540.49     78.33 o
 -10   9  17      551.95      549.96     53.42 o
  -9   9  17     1704.69     1812.82     78.24 o
  -8   9  17     3652.19     3360.68    122.60 o
  -7   9  17      197.96      109.41     48.15 o
  -6   9  17     6958.59     6521.65    163.49 o
  -5   9  17       25.65       86.63     46.29 o
[truncated: 109,666 more chars]
